# Supplementary material for: Genomic Anomaly Detection with Functional Data Analysis
Source: Genes (Basel). 2025 Jun 15;16(6):710. doi: 10.3390/genes16060710 (PMC12192579; doi:10.3390/genes16060710)
Supplement: Supplementary file 1 [file genes-16-00710-s001.zip]

Archive with 2 entries (2 files):
- SupplementaryData1.pdf
- SupplementaryData2.xlsx
