# Supplementary material for: Genomic Anomaly Detection with Functional Data Analysis
Source: Genes (Basel). 2025 Jun 15;16(6):710. doi: 10.3390/genes16060710 (PMC12192579; doi:10.3390/genes16060710)
Supplement: Supplementary file 1 [file genes-16-00710-s001.zip › SupplementaryData2.xlsx]

## Sheet: Table S11
Table S11: A ranked list of all protein-coding genes utilized as input for the GO analysis for MD-M. Genes are ranked in descending order based on the minimum p-values associated with their outlier windows.
Genes	Max_neglog10pvalue
XIRP2	207.894
CPNE4	194.953
UBE2E2	194.353
SEC23A	151.578
CDC42BPA	150.892
KCNJ12	144.949
PDE4DIP	140.088
NOTCH2NLA	137.645
CCDC50	118.929
LUZP2	118.355
CD200R1L	118.209
CDH13	117.418
MIPOL1	117.054
PRKG1	117.024
CTBP2	116.165
BAG6	112.93
CNTN5	112.504
KIAA1109	111.903
SNTG2	93.2772
THSD7A	77.8093
HLA-DRB1	77.4275
NBPF10	72.1316
MGMT	71.397
MKLN1	71.2948
ZFP57	71.0334
WDFY4	70.8546
NLK	70.2478
EPS8L2	69.822
SPAG11A	69.7781
B3GAT1	66.3072
NBPF1	66.2956
IFIT3	54.3712
PTPRD	52.2225
CNTNAP2	51.4362
MEIOB	43.6299
GLRB	42.8877
LTBP1	37.8392
TMEM106B	32.8613
ADAMTS17	32.3621
AADAC	31.4946
PIP5K1A	29.2414
ZNF354B	28.933
ZNF331	28.6731
ABCA13	27.6323
HNF4G	27.5475
VPS72	24.7441
GTF3C6	24.3053
CRACR2A	24.2541
OR10H3	23.3495
TMOD4	23.1367
SEMA6C	22.8126
BCAS3	22.7768
PC	22.5794
LRFN4	22.4683
LYSMD1	21.9111
SLC17A5	21.6233
TNFAIP8L2	21.1
PRH1-TAS2R14	20.5524
SMIM8	19.7139
GJB7	19.7139
ARID1B	17.6924
LIPH	17.5014
TTC28	17.4766
ANGPT2	17.3138
DPY19L4	17.1146
MUSK	16.8769
CTNNA3	16.7367
SHC2	16.4286
CASQ2	16.2921
ABR	16.0886
RHAG	15.9889
CENPP	15.959
IGSF11	15.637
MOG	15.6147
DSG1	15.5452
KCNK13	15.5277
LCP2	15.4527
ZNF510	15.4473
PTPRH	15.3657
PLK4	15.1366
BID	14.9201
CPPED1	14.8724
ARID3A	14.7864
PPIAL4H	14.663
ZRANB3	14.6575
RBFOX1	14.6425
MST1L	14.3595
GFRAL	14.3372
SYT5	14.1826
GOLGA8K	13.9883
PGM5	13.7791
BLK	13.7728
SLIT3	13.5698
UBAC1	13.37
B3GALT1	13.3243
LILRA2	12.7162
PLAG1	12.6967
ZNF362	12.6453
NVL	12.4641
FAM155A	12.1644
BNC2	12.0746
MPP5	12.0052
KANSL1	11.8739
WWTR1	11.6014
LPGAT1	11.5309
SLC12A1	11.4847
MARCHF3	11.4468
IFI6	11.4444
MARCOL	11.3056
MRAP2	11.1504
DGKB	11.1428
ZNF165	11.1136
FGR	11.084
CSMD1	11.0784
CAPRIN1	10.8892
LMNA	10.8483
CCDC88A	10.7248
IFIH1	10.653
STC2	10.5914
UNC5D	10.5511
NINL	10.5234
MPDZ	10.4804
DCT	10.4696
EPS8	10.434
TBC1D19	10.4067
SLC7A14	10.3561
ZFYVE1	10.3551
OR2L13	10.3155
UGCG	10.1164
ELP1	10.0189
TMEM117	9.82143
AHDC1	9.75432
GALNT1	9.69296
PLCB1	9.13813
TRPM3	9.12917
FLT1	9.08646
CPE	9.06811
LARS2	9.04667
STK32B	9.045
UPK3BL1	9.02667
POLR2J2	9.02667
ATG7	8.9488
TOPBP1	8.92382
ZNF782	8.89791
APBB1IP	8.8803
PCDH15	8.83548
CATSPERE	8.66783
ANKRD36B	8.62224
ASCC3	8.6201
TRAPPC11	8.61548
SEPTIN9	8.46307
ADGRL2	8.44706
APOL3	8.44284
SLC14A2	8.37631
GRID2	8.36996
TMEM267	8.31285
ART3	8.24201
ZNF534	8.23135
P4HA1	8.2003
VAT1L	8.19002
VGLL4	8.1524
SVEP1	8.13936
PRRC2B	8.11217
CREBBP	8.04984
SYNPR	8.04352
ACOXL	8.042
SPIN1	8.03127
NEK10	8.01814
PTPRK	8.00056
FAM107B	7.99897
PIGN	7.90444
ATP10A	7.78912
HLA-DPA1	7.65776
PDSS2	7.62474
ADAMTS3	7.58657
FAM135B	7.54344
ASAP1	7.54329
EPHA5	7.50722
ERBB4	7.44604
CACNA2D4	7.44409
PRKAG2	7.43335
CCDC102B	7.40383
AMBN	7.39032
DCDC2C	7.37331
MAML2	7.3656
TBC1D5	7.35156
INPP5A	7.34922
CCBE1	7.33054
ERMN	7.29185
GALNT5	7.23602
ARFGEF3	7.23509
PCNX2	7.22751
PNPT1	7.21763
THSD4	7.18155
MAPK4	7.18148
DCAF10	7.12319
ARPC5	7.09326
DMBT1	7.09103
ETFBKMT	7.06344
GABBR1	7.05546
RNF103-CHMP3	7.05347
LUC7L2	7.03101
PPP3CC	6.98633
SYN3	6.95323
SH3PXD2B	6.94209
PSD3	6.93008
KCNK2	6.86619
TNR	6.84591
RECQL4	6.84041
DYNC2H1	6.73857
KCNQ5	6.69442
SFMBT2	6.68473
SP1	6.59225
PRAMEF33	6.54979
GABRP	6.54926
PDE10A	6.54729
SACM1L	6.52598
KANSL2	6.44513
DKK2	6.42534
MVB12B	6.41613
SH3RF2	6.4022
ZNF326	6.40039
DCC	6.37956
IGHMBP2	6.36029
OSBPL2	6.28274
MGAM2	6.21855
CLNK	6.19534
DNM1L	6.18342
PRR3	6.18265
PPP4R3B	6.17644
DOCK10	6.13833
MCF2L	6.10843
FAP	6.09721
ALDH1B1	6.07664
DEAF1	6.0327
SLC1A2	6.03151
PTPRB	6.01341
CELF2	5.99568
DIAPH3	5.9929
ACSM5	5.99121
PTPRN2	5.98099
XRCC4	5.98012
OR2AK2	5.97534
C4orf19	5.97402
SWAP70	5.96774
ABCC1	5.94851
IKZF3	5.92715
TLR6	5.92456
DCTN4	5.91632
AGAP1	5.91078
CYP4Z1	5.86315
SMC2	5.84547
PARVA	5.83999
MICU1	5.83539
MFSD8	5.80815
MAP3K10	5.7648
NOS1AP	5.75093
IL20RA	5.7334
CHSY1	5.72362
GPR108	5.72192
GLYAT	5.71889
SPINK6	5.68489
ITSN2	5.64272
SUCLG2	5.61678
TMTC2	5.6157
MTREX	5.61052
C5AR1	5.60108
PKHD1	5.58573
CYP2C19	5.54451
AP3B1	5.54186
PMVK	5.52604
MALRD1	5.48584
ATP6V0A4	5.48112
NF1	5.47601
ZNF7	5.46154
SMYD3	5.46082
TTC7B	5.45737
MYOCD	5.45379
DUSP28	5.44485
FGF12	5.43732
ZFP64	5.40996
CADPS	5.40917
IRF2	5.39484
KCNB1	5.39342
RANBP17	5.38899
PLD5	5.36536
MARK3	5.35731
MCC	5.30667
ADAM7	5.30111
FAM227B	5.29931
FGF7	5.29931
PHACTR3	5.29916
TMEM132E	5.28352
MOGAT1	5.28208
LRGUK	5.27248
KLHL14	5.24911
WFDC1	5.24136
RFK	5.23362
SPTSSB	5.22428
NLGN1	5.18998
SAMD3	5.18773
SYNE1	5.17346
COL27A1	5.14117
RNH1	5.13638
UNC13C	5.10631
MAP3K9	5.08733
TDP1	5.06527
PHYHD1	5.05367
SERPINA5	5.03146
CTDSPL2	5.02958
NPHS1	5.02008
AMFR	5.01321
CFAP299	4.98603
KCND2	4.98531
SCRN3	4.98303
BTBD8	4.96903
DMRT1	4.96738
CDH18	4.96538
OTOGL	4.95485
BAIAP3	4.94921
SGIP1	4.9457
GNPAT	4.94413
TRAF3	4.94267
SMCO2	4.94061
PADI4	4.93931
GRM5	4.93842
RIT2	4.93808
OR5V1	4.93158
ALK	4.92042
RALYL	4.90534
TTYH3	4.89973
WDR7	4.88118
RYR2	4.85997
FNDC1	4.85947
A2ML1	4.85365
NTN4	4.84614
SLCO6A1	4.78423
PALM2AKAP2	4.77959
RAVER1	4.76536
DNAAF3	4.75919
PITPNC1	4.75871
AEBP2	4.74497
CHCHD6	4.74408
COL6A3	4.73127
MTHFD1	4.72794
VOPP1	4.72093
FAM184B	4.70127
MACROD2	4.69036
DGKI	4.64358
LILRA4	4.60494
GCA	4.60406
CWF19L2	4.5958
ILKAP	4.57622
TBC1D30	4.57053
CDH12	4.56786
EXOC3L2	4.5484
ALDH7A1	4.54418
MACO1	4.54068
EDARADD	4.53701
TOX3	4.52719
ROBO2	4.50151
KLHL1	4.49813
TARS3	4.47568
ZNF546	4.46678
SDF4	4.45753
ARHGAP42	4.45294
MGAT4A	4.4298
SGCZ	4.41706
RAB6B	4.40995
ROBO1	4.39998
NAALADL2	4.39893
ST8SIA1	4.39694
CLDN10	4.39436
LRRC49	4.38255
HLA-DRB5	4.36807
XXYLT1	4.36666
PDE8A	4.36133
NRG1	4.36006
PCTP	4.35763
PTPRM	4.35152
PHYHIPL	4.34099
GRM7	4.33717
CUL4A	4.32664
PTCHD4	4.31651
GDAP2	4.30598
VIRMA	4.29222
DDX11	4.28596
CCPG1	4.28255
PDILT	4.28133
CDH7	4.27652
LCA5	4.27523
FGF1	4.25669
POTEA	4.24958
RNGTT	4.24622
ZNF254	4.23585
GAN	4.2343
SYT16	4.23308
CARMIL1	4.20534
KRTAP9-3	4.19914
ANO4	4.1875
VWA8	4.18628
RP1	4.18624
MAML3	4.17883
NRDE2	4.17864
PDE4D	4.16563
KAZN	4.16563
MYH10	4.15718
DST	4.14627
COL1A2	4.14461
FAM13C	4.13586
CALN1	4.13443
IGSF5	4.13196
PFKP	4.13049
MFSD14C	4.12962
FARS2	4.12793
EYS	4.12704
ERP44	4.12117
ERI3	4.11294
TRPC4	4.09001
SGCG	4.08932
CHRNB3	4.08882
LINGO2	4.0876
MLH1	4.08243
AOAH	4.0787
FRG2C	4.07634
STAM	4.06843
KCTD16	4.05639
AMOTL1	4.0525
BCL3	4.04452
CAMK1D	4.03484
CLVS1	4.02924
SCHIP1	4.02675
IQCJ-SCHIP1	4.02675
SPA17	4.0235
ZNF578	4.02213
EHD2	4.01599
PACS2	4.00178
KRTAP9-2	3.99775
ELF2	3.9922
FAM171A1	3.97597
WDR75	3.97267
SDK1	3.97229
MUC19	3.96363
PRKN	3.96015
NUP210	3.95789
STEAP2	3.95719
KIRREL2	3.95589
LSR	3.95463
FLI1	3.94402
FUT9	3.94002
PDGFD	3.93976
ZNF300	3.93885
MAGI2	3.93724
TMEM132C	3.93583
SPINK5	3.93069
IL37	3.92004
WFDC8	3.91776
BANK1	3.90887
GGT1	3.90171
NAGK	3.88549
LGALS8	3.88203
HEATR1	3.88203
SENP2	3.87504
CAPN15	3.86436
CNTNAP5	3.8568
RFXAP	3.8458
BARX2	3.84499
PSMG4	3.83999
ENTPD1	3.83288
EIF4EBP1	3.8233
RNF150	3.81996
FRAS1	3.81914
ERGIC1	3.81623
MYT1L	3.81231
NAT10	3.81023
IFIT1B	3.80431
TRPM8	3.79163
ITPK1	3.78847
DIS3L	3.76731
THSD7B	3.76412
OPCML	3.76352
MTUS2	3.75586
ANKS1B	3.75237
UBXN4	3.75204
MUC5B	3.74621
CEP162	3.74376
TH	3.74122
ZNF572	3.73447
LRP1B	3.7193
MAN2B2	3.7148
SIAE	3.71434
RAB28	3.70863
OSBPL10	3.70797
SLX4IP	3.70609
ANKIB1	3.70573
KDM5B	3.69737
NSL1	3.69716
CDYL2	3.68039
PTER	3.674
PATJ	3.67109
HLA-DQA1	3.66601
LRRC7	3.65628
CLASP1	3.65243
MTURN	3.61776
SSX2IP	3.6132
FAM189A1	3.61189
CHST10	3.59863
SLC16A4	3.58711
MYO5B	3.58294
PARP4	3.56801
KCNIP4	3.56782
SVIL	3.5572
CCSER1	3.5509
AHRR	3.54916
TMEM220	3.54735
PRRT1	3.54288
NPHP1	3.54076
PPT2	3.52028
ZNF34	3.5191
USP20	3.50489
AGBL1	3.5033
TRANK1	3.49746
RBL1	3.49635
IFT46	3.49395
LCT	3.49354
LAMA2	3.49242
TAF2	3.47727
EFCC1	3.47066
SPATA5	3.46645
MTCL1	3.46629
RPTOR	3.4661
NFKBID	3.46149
TMEM108	3.45677
CEP250	3.45268
FSTL5	3.45165
STAU2	3.45094
PNLIPRP3	3.44149
SPAG17	3.4399
ABCC11	3.43755
NMD3	3.43668
JHY	3.43414
PNKD	3.43284
MSI2	3.4315
SMAD5	3.43016
SLCO1B3-SLCO1B7	3.42812
APBA2	3.41061
LOC100133315	3.40048
CFHR3	3.39396
ALB	3.38851
HSF2BP	3.38848
H2BS1	3.38848
GOLT1A	3.38515
SWT1	3.38256
GRIK2	3.38248
RPRD1B	3.38029
ZNF568	3.37867
SLC35B4	3.3709
WASF1	3.35688
IQSEC3	3.35352
PKD1L1	3.35321
KLHL28	3.34595
CNBD1	3.341
TACR1	3.33615
ZMYM6	3.32791
BUB1B-PAK6	3.32497
PAK6	3.32497
TUFT1	3.32359
CHAT	3.3213
EYA4	3.31984
MYO1F	3.31739
UNC13A	3.31392
KCNH7	3.31212
RDH8	3.31128
HCST	3.30391
LANCL2	3.30265
RWDD2B	3.29436
ZNF90	3.29409
CDH4	3.29262
ITGA9	3.28792
STPG2	3.28259
SUMF1	3.28057
PI15	3.27859
COX7B2	3.27562
SCFD2	3.27118
RUBCN	3.26985
PARK7	3.26967
SPAST	3.26645
TTC26	3.26598
LTN1	3.2634
PBK	3.2616
COL12A1	3.25355
TIMM21	3.25038
TENM2	3.25015
SLC37A1	3.24609
SESN1	3.24551
BMPR1B	3.24321
BACH2	3.24129
ASTN2	3.24024
PLCD4	3.2357
PPP5D1	3.21948
ANO3	3.21869
RAD54B	3.21567
SV2C	3.21502
KCNMB2	3.21237
PDE4B	3.21045
SYNE2	3.20516
RAD17	3.19656
PDE5A	3.19396
HAP1	3.19243
LRRC52	3.18831
RBM47	3.18331
CEP104	3.15208
BTN3A1	3.15064
ARHGEF18	3.13861
RNF11	3.13742
SIAH2	3.13593
RPH3AL	3.13253
COLEC12	3.13186
TENM3	3.12794
SRXN1	3.11665
COL28A1	3.11391
CTIF	3.10398
SCP2	3.10275
C5AR2	3.09905
MRTFB	3.09778
RAE1	3.09665
RAI14	3.09629
TMIGD3	3.09176
PIK3CB	3.09002
AHI1	3.08238
UTRN	3.07825
GALNT9	3.07787
PAK1IP1	3.07434
TRPM6	3.0705
CTSB	3.068
DNER	3.06498
RASGEF1A	3.05767
ITGA11	3.0539
CCDC178	3.05042
PDE6A	3.03899
RYR3	3.03395
MDC1	3.0328
XPO6	3.03066
CDH8	3.03031
TNRC6A	3.02779
CEP43	3.02751
PROX1	3.02506
CYTIP	3.01899
FAM210A	3.01538
TMEM121	3.01317
RAPGEFL1	3.01288
NEDD4L	3.01174
EPHA6	3.00668
TMEM131L	3.00524
UMODL1	3.0029
PADI6	2.99877
HLA-DPB1	2.99814
PTPRT	2.99559
KCNN3	2.99029
TSC22D1	2.98839
UBA3	2.98827
ERO1B	2.98724
CDH23	2.98465
VSIR	2.98465
ZNF433	2.97921
IL9	2.97555
RGL1	2.97482
MANBA	2.97155
HERC2	2.96299
SLC15A2	2.96171
RALGAPA2	2.95686
MYO3A	2.95391
FAM149B1	2.94975
ASIP	2.94766
STAC	2.94627
ZNF823	2.94555
RPS6KA5	2.94252
PDE1C	2.9307
MECOM	2.93045
ZNF285	2.92269
CCDC169	2.9217
CCDC169-SOHLH2	2.9217
RWDD4	2.91797
ZNF320	2.90901
ANO6	2.90847
CADM2	2.90822
EMILIN2	2.90799
TOLLIP	2.90521
GPC6	2.90049
RRAS2	2.89853
TMEM132D	2.89556
PLXNA1	2.88596
WDTC1	2.88341
ESRRG	2.87643
GPR161	2.86899
SQLE	2.8689
COPS7B	2.86601
TET1	2.86574
HIGD2A	2.86506
ARHGAP39	2.8554
SETD3	2.85348
SI	2.85313
CCDC171	2.8515
CPA6	2.84749
CXCL11	2.84584
HEATR5B	2.84476
DHRS4	2.84444
MCM6	2.84267
CBLN3	2.832
USP25	2.83119
LEO1	2.83104
CCDC60	2.83021
OR4C15	2.82551
MAST1	2.82296
LTBP2	2.82101
ULK2	2.81481
BICRAL	2.81231
CCDC57	2.80813
NAALAD2	2.80488
WDR26	2.80423
GRK3	2.80047
GCGR	2.79469
TPMT	2.79041
WDR64	2.78805
SLC22A14	2.78332
CRTC1	2.77603
ZNF763	2.7748
GRIP1	2.77454
TACR3	2.77387
ACSM2A	2.7727
WNT5B	2.76756
C16orf71	2.76488
PLA2G7	2.76434
GRIK3	2.75999
GAB1	2.75842
DNAH8	2.75514
PSMC1	2.74882
RPE65	2.7475
SLC25A21	2.74581
GREB1L	2.74386
ZNF280A	2.74379
NPS	2.74155
GRIN2A	2.74154
DAB1	2.73591
FAT3	2.7347
ADGRE1	2.73374
SLC24A3	2.73148
NHSL1	2.73007
FANCM	2.72945
DHRS3	2.72765
DEPDC7	2.71897
OR2M2	2.71424
TENM4	2.71144
CCDC85C	2.711
TMF1	2.69816
ZNF512	2.69563
PALMD	2.69081
PRIM2	2.68644
SYCP2L	2.68201
KCNJ6	2.67991
CCDC192	2.67988
FAM71D	2.6764
CASP8AP2	2.67482
COLEC10	2.67347
MYOM2	2.67324
APLP1	2.67179
DDAH1	2.67032
HOMER2	2.67004
USH2A	2.66789
KIF26B	2.66601
ISY1-RAB43	2.66021
RAP1GDS1	2.65579
MERTK	2.65392
ARL15	2.65105
SEMA6D	2.65038
CUX2	2.64997
C2CD3	2.64997
MOCOS	2.64869
BTNL8	2.6377
MOB3B	2.63762
SLC35G2	2.63579
ZNF804B	2.63311
PLEKHG4B	2.63271
MYBL1	2.62292
PADI2	2.62253
COX19	2.61955
MAGI3	2.6156
CRTAC1	2.61199
AUTS2	2.6106
NTN1	2.60936
VRK3	2.60848
SGPP1	2.60769
ABL1	2.60409
LRRC61	2.59421
ATP6V1D	2.58943
KRTAP9-8	2.58815
IGFL3	2.58595
ENAH	2.58336
TMEM38B	2.58183
SCNN1G	2.57853
ZNF559-ZNF177	2.57799
NEK2	2.57556
GABRG3	2.57435
SH3BP4	2.5726
NAV3	2.57173
NGF	2.57109
NEGR1	2.56852
NRXN1	2.56831
NPFFR2	2.56724
MAPK1	2.56433
KCNMB4	2.56117
KAT2B	2.55908
GRIK5	2.55385
MAN1A2	2.54955
FOXK1	2.54397
TP73	2.53968
FBXW7	2.53835
DNAH17	2.53696
LDHB	2.53656
OR13C9	2.53616
TACC2	2.53551
KIAA0513	2.53356
DOCK7	2.53317
CPNE8	2.52822
PTPRQ	2.52731
ATP8A2	2.52509
ZSCAN4	2.52412
ARL17B	2.52348
ZNF704	2.52085
HMOX2	2.52021
HGF	2.51423
SBF2	2.51401
NNT	2.51266
LRIG1	2.50916
SREBF1	2.50777
ATP9A	2.50723
TRDN	2.50482
ABLIM2	2.50094
NOCT	2.49878
ANK2	2.49686
KLHL42	2.49504
THRB	2.49438
AGXT2	2.4924
APP	2.4901
FRRS1	2.48978
TEC	2.48263
GCFC2	2.48198
CDH1	2.48194
TRERF1	2.47659
PPARGC1B	2.47577
DTNA	2.4747
GIMAP8	2.47019
DTD1	2.46917
FAM160A1	2.46867
RORA	2.46818
EDNRB	2.46747
MYO1B	2.45676
TMC5	2.45277
SLC35F2	2.45264
SYT1	2.4524
TULP3	2.45175
MTR	2.44939
ANKRD17	2.44921
LARP4	2.44861
MPHOSPH6	2.44851
DARS1	2.4439
PDE11A	2.44376
CASC3	2.44353
GNG2	2.43728
CACNB2	2.4371
LOXL2	2.43052
FRMD6	2.42999
DIPK1C	2.42811
ASTN1	2.426
DNAH10	2.42593
STARD3NL	2.4249
CBY1	2.423
MICOS10-NBL1	2.42226
POU6F2	2.42012
SMARCA2	2.41917
THEG	2.41467
REEP3	2.41228
SH3RF3	2.41098
LRFN3	2.40762
CARD11	2.40666
ANKRD46	2.40559
ATP6V1H	2.40418
TP63	2.40232
DLGAP1	2.40094
KMO	2.40043
FAM98B	2.39861
SMURF2	2.39727
KYNU	2.39661
FAM186A	2.39585
CENPF	2.39417
CFAP57	2.39355
MTA1	2.39263
ABTB2	2.39108
RAD50	2.38816
AGPS	2.38776
LVRN	2.38646
CWC27	2.38617
RUBCNL	2.38507
KANK3	2.3847
KIF16B	2.38437
PYROXD1	2.3825
SORCS1	2.37929
KATNAL1	2.37688
DLGAP3	2.37572
NID2	2.37554
FMN1	2.37386
FCN1	2.37352
ZNF700	2.37348
CHMP4C	2.37002
OR8G5	2.36934
KRTAP21-3	2.36908
DACH1	2.36838
ZNF148	2.36794
PRDM5	2.36634
COL4A2	2.36374
LHFPL3	2.3606
PPP2R5C	2.35927
COP1	2.35872
NRTN	2.35764
SLC25A30	2.35577
UMAD1	2.35362
KRT222	2.35117
BMPR2	2.35063
KCNAB1	2.34591
RSPH1	2.34326
MS4A12	2.33947
PTPRO	2.33945
RCN3	2.33656
TENT5B	2.33511
ARHGAP24	2.33014
ADAM22	2.32802
POLN	2.32701
NCK2	2.32167
ESRP1	2.32081
PTPRJ	2.31948
WWC2	2.31896
KIAA1549	2.31891
SDK2	2.31838
SLC45A4	2.31754
PPARD	2.31724
CLDN16	2.31621
CLDN1	2.31621
CADPS2	2.31355
DCN	2.31298
KCNQ3	2.31107
PPP3CB	2.30943
ELOVL2	2.30142
NT5C3A	2.29868
REV3L	2.29687
ZNF780B	2.29673
GMDS	2.29614
ACSBG2	2.29575
UPK3BL2	2.29559
POLR2J3	2.29559
RCE1	2.29363
OSBPL6	2.29228
MYBPC1	2.28641
AMPD3	2.27884
GPR158	2.27868
PLA2G4A	2.27776
CACNA1A	2.27676
PLCB4	2.27599
RAB43	2.2725
ZNF808	2.27136
MSL1	2.26994
PITPNM3	2.26712
NUTM2G	2.2628
BCAR1	2.26007
CFAP70	2.25925
PAX7	2.25872
DIP2B	2.25596
SORCS3	2.25443
DPP10	2.25327
NAT1	2.25274
TEX101	2.25142
CYREN	2.24839
TMEM140	2.24839
SGCD	2.2474
NUP214	2.24526
PROZ	2.24435
GRAMD1B	2.24309
FRK	2.24155
NOX3	2.23952
LUZP1	2.23639
KCNH8	2.23555
PEPD	2.23027
SLC44A1	2.22723
SETDB1	2.22621
GALNT10	2.22617
KRTAP4-8	2.22204
ALG5	2.2207
ANTXR2	2.21783
GALNTL6	2.21632
SEC24B	2.21438
MFAP3L	2.21387
BPTF	2.21008
HMGA2	2.20841
TLE5	2.20647
GSX1	2.20423
RPF2	2.20066
FLT4	2.19942
MLLT1	2.19786
TFR2	2.19724
PLPBP	2.19349
SPG11	2.1899
TRPV1	2.18816
IFT57	2.18715
ADH4	2.18524
SLCO1B7	2.18214
RAB11FIP1	2.18166
SPAG6	2.17864
BEAN1	2.1772
PSMA2	2.17582
QSOX2	2.17552
TSPAN12	2.17311
SNX29	2.17273
MYBPC2	2.17179
C11orf16	2.16953
PHF20	2.16898
GCNT2	2.1678
MARCHF1	2.16736
JADE1	2.16654
PRR5L	2.16572
ANO2	2.16561
SRGAP1	2.1642
PPA2	2.16142
ABHD3	2.16062
DROSHA	2.16039
IFNL2	2.15407
RARA	2.15353
DNAH12	2.15101
SLC8A1	2.14445
GMPR	2.13978
WNT3	2.13964
HIF1AN	2.13409
CSMD3	2.13293
NPAS3	2.1329
PXDNL	2.13096
ST8SIA5	2.13054
MEGF8	2.13038
BEND4	2.12911
NCALD	2.12677
CEMIP	2.12597
LINC02210-CRHR1	2.12529
SOX5	2.12246
EXOC4	2.12043
AOX1	2.12027
CEP85	2.1198
KLF12	2.11766
EPHA3	2.11531
TMEM154	2.11415
DPH6	2.10798
NECTIN3	2.10666
PPM1H	2.10616
TDRD3	2.10593
WASHC5	2.10394
TLE1	2.1019
TRHDE	2.09985
ZNF441	2.0996
CNTLN	2.09788
RASGRP4	2.09714
GRHL2	2.09609
FHL3	2.07744
GNL1	2.07509
OR56B4	2.07424
SLC30A9	2.07217
GRXCR1	2.07063
SRI	2.07051
TMEM35B	2.07007
DSCC1	2.06975
SLC9A9	2.06867
RBMS3	2.06849
MYO16	2.06826
SEMA6A	2.06804
COL5A2	2.0661
C9orf147	2.06585
TEKT5	2.06385
MAGI1	2.06352
SPO11	2.06177
TMED10	2.05929
PELI2	2.05875
ZDHHC17	2.05608
RTN1	2.05418
PMEPA1	2.05353
S100A13	2.05266
S100A1	2.05266
SLC23A2	2.05175
IL5RA	2.05072
TASOR	2.0504
ARHGAP31	2.04739
LPL	2.04669
SMIM35	2.04377
CNTN3	2.04359
CDRT1	2.04056
SYCP2	2.04017
POLR3B	2.03986
OTUD7A	2.03948
PRICKLE1	2.03832
WDSUB1	2.03781
SMARCB1	2.03738
IMMP2L	2.03726
CEACAM7	2.03453
KIZ	2.0325
SPOCK3	2.03226
GALNT17	2.03023
IKBIP	2.02932
ADPRM	2.02682
CFAP91	2.02297
DSCAML1	2.02178
HNRNPUL2	2.02139
COLGALT1	2.02124
ADD1	2.01866
GKN1	2.01631
METTL24	2.00756
AGPAT4	2.00689
FAM98C	2.00507
CRHR1	2.00466
DCTN6	2.00376
ZNF536	2.00246
TMEM244	2.00158
TMEM145	2.00142
TTC39B	1.99466
G3BP2	1.99413
NELL1	1.9927
TTC37	1.99177
PAK2	1.98972
SLA2	1.98859
SEMA4A	1.98639
TTLL11	1.98478
ANTXR1	1.9823
BMP2K	1.98206
EIF3J	1.98153
ARHGAP32	1.98103
TMTC1	1.97818
CACNG5	1.97506
SALL4	1.97376
ASH2L	1.97358
ZMYM4	1.97252
APOBEC4	1.96984
ESR1	1.96893
SOX6	1.96753
ENO2	1.96639
SETX	1.96348
CAMK2D	1.96105
ABI3BP	1.96055
SPATA45	1.95815
TSNARE1	1.95589
TMCC3	1.95491
BMP6	1.95487
UBE4B	1.95305
DNAH7	1.9465
IL1RL2	1.94644
KCNMA1	1.94583
HS6ST3	1.94472
LAPTM4B	1.9415
ZNF134	1.93833
NKAIN2	1.93779
NECAB2	1.93693
CTNNA2	1.93612
FAM76A	1.93606
LRRC8A	1.93448
C14orf28	1.93207
ITPR2	1.93073
BRIP1	1.93057
ZNF780A	1.929
PRPH2	1.92769
CCDC172	1.92665
UBTD2	1.92644
ADGRG7	1.92607
GTF2A2	1.92579
AHNAK	1.92578
CCDC150	1.92452
IFT74	1.92302
BCAR3	1.92102
PPP1R18	1.91817
ATP2C2	1.91709
TIAM1	1.91708
CCDC149	1.91612
PNLIPRP1	1.91481
LSG1	1.91221
HTR2A	1.9111
KCNG2	1.90918
PKNOX1	1.90874
SPINT4	1.90871
CYP4A22	1.90639
ARID4A	1.90595
NDRG1	1.90579
RAB11FIP2	1.90349
TRIM40	1.89808
ACBD5	1.89574
RNF175	1.89559
HAO1	1.89493
RBBP8	1.8947
CDH10	1.89434
MLLT3	1.89309
KRT6A	1.89137
DOT1L	1.89025
PCLO	1.88761
MRM3	1.88635
PTHLH	1.88388
GALNT14	1.88181
DOK6	1.87825
KIAA1522	1.87529
TUFM	1.87378
SPRED1	1.86971
CCN3	1.86706
BRCA2	1.86653
MYO18B	1.86504
FBH1	1.86393
DOCK1	1.86155
ASB4	1.86073
SH2B1	1.86024
PRPSAP2	1.85715
CABLES2	1.85706
SEC31A	1.85283
GPD2	1.85072
ADAM19	1.84898
SLC5A8	1.84848
UBE2B	1.84749
TG	1.84511
ZFAND3	1.84369
KIF1B	1.84331
CHRNA6	1.84325
DAGLB	1.84308
SPHKAP	1.84203
GRM4	1.8393
BCO1	1.83804
BCAT1	1.83526
SETBP1	1.83173
LAMC2	1.82703
ARMC3	1.82567
PCDH7	1.82542
PCGF3	1.82512
CROT	1.82445
SLC13A2	1.82283
CYP4V2	1.82206
ZMIZ1	1.81995
SDHAF3	1.81656
TTC4	1.81632
ZNF444	1.81505
OPRD1	1.81432
CTTNBP2	1.81407
ANKFN1	1.81271
LARGE1	1.81166
ALKAL2	1.80816
PTPN14	1.80612
NBEAL1	1.80546
SEC24D	1.80431
KCNIP1	1.80235
GLIS3	1.79977
DNAJC1	1.79817
RALGPS2	1.79771
GIPC3	1.79756
RBM14-RBM4	1.79689
KCNJ16	1.79673
ARHGEF4	1.79169
ARHGEF3	1.79059
BPIFA1	1.78957
SLC7A1	1.78955
PRPF39	1.78845
MYOZ2	1.78701
DPT	1.78676
DISC1	1.78662
ASIC2	1.78599
TPD52L1	1.78595
B3GALNT2	1.78401
GLOD4	1.78367
MOB3C	1.78201
MEI1	1.78057
PDZRN4	1.7801
PLCE1	1.77752
LHPP	1.77304
ZNF56	1.7718
CACNA1C	1.7704
RALGPS1	1.76637
KCNB2	1.76386
TCTN2	1.7632
PPME1	1.7627
TM7SF3	1.75956
PDZD2	1.75846
RWDD1	1.7573
IQANK1	1.75352
CKLF-CMTM1	1.75319
CKLF	1.75319
LHFPL2	1.75177
ARHGAP10	1.75147
SLC7A7	1.74936
DDX60	1.7479
OR13C2	1.74705
CEMIP2	1.74405
RHBDD1	1.74303
HMGB1	1.74148
TET3	1.74131
SASH1	1.73971
ELOVL6	1.73801
KCNJ15	1.73693
ATIC	1.73648
ABO	1.73631
SRGAP3	1.7356
PHACTR1	1.73355
TCF4	1.73325
WDFY3	1.73306
PIK3AP1	1.73096
NUAK1	1.7299
CPED1	1.72602
GPHN	1.72431
MGAM	1.72411
MBNL2	1.72264
ABHD18	1.72127
PYM1	1.71933
SMIM31	1.71914
PADI1	1.7165
SPON1	1.71616
ZNF492	1.71553
HOGA1	1.7099
SUSD4	1.70989
RTCA	1.70965
PARD3	1.70939
PEX14	1.70875
SHQ1	1.70862
GAB2	1.70723
RRP12	1.707
CDK1	1.70679
PSTPIP2	1.70351
IQGAP2	1.70281
DEFB126	1.70146
HGSNAT	1.70007
RAB31	1.69981
FBXO15	1.69893
DMRTC2	1.6975
ACTR8	1.69599
KDM7A	1.69597
PRKCE	1.69334
EEF1A2	1.69266
ADAM12	1.69254
SLC24A1	1.69012
EMSY	1.69003
TMCC1	1.68966
NBR1	1.68803
LDLRAD4	1.68787
CASP4	1.68568
RPS6KA2	1.68464
AP2B1	1.68444
MANEA	1.68443
RNF207	1.68239
SLC12A8	1.68025
GPRC5A	1.67829
ZNF710	1.67827
NXPH1	1.6765
SELENOK	1.67621
PRR19	1.67449
PLET1	1.67334
PDGFRL	1.67311
ANO10	1.67256
UBE2D2	1.67154
NRDC	1.66943
DNAH14	1.667
PRORP	1.66554
DOCK9	1.66419
EDIL3	1.66214
RFX1	1.6621
SPDL1	1.65788
SPINK14	1.65753
DAD1	1.65642
GPC5	1.65598
CCDC3	1.65589
C4orf17	1.6558
RIMBP2	1.65577
TBC1D16	1.65551
GCG	1.65099
MYO9A	1.65002
ADAD2	1.64957
COPS3	1.64624
SMAP1	1.64506
CPNE3	1.64469
SRBD1	1.64434
CCNY	1.64349
GLB1L2	1.6372
FPGT-TNNI3K	1.63713
CKAP5	1.63691
GRM1	1.63684
POLRMT	1.63457
CACNG3	1.63334
PLEKHA4	1.63243
CDKL3	1.63179
MRPS28	1.63165
CIT	1.63041
HLA-DQB1	1.62931
ADSS2	1.62667
SOX12	1.62371
SAXO1	1.62255
CGNL1	1.62137
RAB1A	1.6211
PRPF18	1.62048
FGL1	1.6185
ANKS4B	1.61685
SEL1L3	1.61501
ZNF473	1.61452
ZFHX4	1.61226
DBH	1.61191
OR4L1	1.61097
SLC35F3	1.60682
RMND5B	1.60535
HTR7	1.60513
DTX1	1.60492
LGALS9C	1.60296
FAF1	1.59987
RFC3	1.59786
DZIP3	1.59526
HHIP	1.59503
AURKAIP1	1.59459
MINDY3	1.59415
LRRN1	1.59346
TATDN3	1.59339
BCKDHA	1.59231
ZNF121	1.58996
TRNP1	1.58975
TMEM175	1.58735
CUBN	1.58637
RGMA	1.58557
MROH9	1.58353
FABP7	1.58188
GABRA2	1.58081
CHST11	1.57796
TBC1D13	1.57617
CLSTN2	1.57614
RELN	1.57602
HVCN1	1.57571
LIMCH1	1.56999
GPC1	1.5689
NCEH1	1.56871
KANSL1L	1.56755
DEFB114	1.56628
AKAP6	1.56526
NBEA	1.56416
MYH9	1.5641
KIAA1217	1.56245
AJAP1	1.5618
TIGD2	1.55909
DCLK1	1.55854
KDM2B	1.55708
TYW1B	1.5558
SQSTM1	1.55447
POM121	1.55406
ZNF480	1.55378
S100A8	1.55337
ACER1	1.55176
PRKCA	1.55065
ITIH2	1.54948
SIRPA	1.54928
PANX3	1.54908
LAMC1	1.54845
TMEM266	1.54643
CCDC170	1.54631
HLA-C	1.54578
TRIML2	1.54308
GNG7	1.54185
CORO2B	1.54133
TMSB10	1.54067
RTN4IP1	1.53962
VCAM1	1.5384
SRRM4	1.53788
TAF3	1.53718
STX5	1.53654
CRACDL	1.53652
LYN	1.53476
CLPP	1.53392
GRK4	1.53212
CIC	1.52617
CSMD2	1.52603
LRRC14	1.52581
ARMH3	1.52563
NMUR2	1.52282
RASGRP1	1.51946
HCN1	1.51798
EIF4B	1.51473
ZNF589	1.51401
PAFAH1B3	1.51147
EIPR1	1.51136
OR52H1	1.50853
CAB39L	1.5082
ANXA7	1.50808
SNTB1	1.50792
ARSG	1.50697
TNKS2	1.50644
INTS1	1.50404
MYRFL	1.50207
DNAJC13	1.49945
TNFAIP8	1.49864
BANP	1.49859
NCOA7	1.49682
PAQR5	1.49588
RUNX1	1.49444
PLEKHO1	1.49311
PRKCQ	1.49087
WNT7A	1.49043
MGAT5	1.49039
FRMPD2	1.48919
TGM3	1.48763
GAS6	1.48755
ADAM10	1.48654
MEGF10	1.48626
WFDC2	1.48391
NIBAN3	1.48321
NOL4	1.48109
DNAH11	1.48087
FTMT	1.47893
PPFIA2	1.47878
MRPL39	1.47791
LAMA5	1.4769
SHB	1.47675
FSTL4	1.47624
GRID1	1.47517
VCPIP1	1.4741
JAKMIP1	1.47234
EXT1	1.47157
ZEB1	1.47105
PIK3CG	1.47018
HS3ST4	1.46907
PTAFR	1.46906
MAPK10	1.46884
ANKRD31	1.46817
OLA1	1.46793
ADAM8	1.46664
SNTN	1.46547
ZNF670	1.46406
SUCLG1	1.46343
DNAH6	1.46194
ZBTB4	1.46085
CPSF4L	1.46043
RCAN2	1.45948
NCAM2	1.45928
CDK6	1.45856
GAS2L3	1.45632
OSGIN1	1.45615
KIAA1671	1.45535
AVEN	1.45326
DYNLT5	1.45318
TIMP2	1.4529
GRIN2B	1.45283
PIP4K2A	1.45202
WDR17	1.45057
MTMR10	1.45031
ALPK1	1.44938
LGI2	1.4484
MTBP	1.4482
NMNAT2	1.44779
BAG4	1.44654
FAHD1	1.44547
RAD18	1.43951
ZNF665	1.43801
TNC	1.4372
TMEM128	1.43706
RFX3	1.43684
GPR139	1.4346
SHISA6	1.43301
ZNF66	1.43279
MNDA	1.43245
TRPV5	1.4313
MYO1E	1.43098
NEBL	1.4309
ADCY5	1.42981
CA10	1.42764
BICC1	1.42545
PATL2	1.42365
DNAJB6	1.42118
APBB2	1.4206
CBFA2T3	1.42033
AXIN2	1.41994
STYK1	1.41909
PSORS1C1	1.41853
ZYG11B	1.41823
KIF13A	1.41776
PIEZO1	1.41771
SMIM12	1.41762
HPSE2	1.41716
PRKD1	1.41682
ARMC2	1.41663
CFAP251	1.41405
CAPN14	1.4128
CFAP44	1.41278
ZNF506	1.4122
UBE2D4	1.41154
TC2N	1.41122
SOHLH2	1.41059
EMP1	1.40802
TGFBR1	1.40799
ACAA2	1.40657
NSG2	1.4051
DCK	1.40508
PTPRA	1.40498
CCZ1B	1.40463
PIEZO2	1.40433
NOXRED1	1.40415
PLXND1	1.40293
CEP192	1.39947
ADGRL4	1.39862
ZNF257	1.39768
ALPK2	1.39519
ERCC6	1.39509
C16orf90	1.39474
SERPINB2	1.39415
DLEC1	1.39235
KRT72	1.39197
GART	1.39193
MINDY2	1.39035
NRG4	1.38945
HNF4A	1.38843
DPYD	1.38742
BICRA	1.38704
MTA3	1.38654
IFNLR1	1.38593
FBXL7	1.38424
SLC2A10	1.38407
TMIGD2	1.38363
CFAP61	1.38305
ADAMTSL3	1.38053
ADAMTS19	1.38003
KRTAP4-11	1.37972
OR5P3	1.37967
FMNL3	1.37942
TMPRSS12	1.37846
SLC4A4	1.37551
CARMIL3	1.37327
C9orf78	1.37318
PRRX2	1.37298
ECHDC2	1.37072
ARL14EPL	1.36495
NALCN	1.36408
PCDH1	1.36367
TNXB	1.36062
PTPRG	1.3605
TIAM2	1.36016
FUT10	1.35988
ANKRD55	1.35797
PLPPR1	1.35772
CACNB4	1.3567
KATNBL1	1.35603
ASB15	1.35329
TPCN1	1.35271
KCND3	1.35257
ADAMTS14	1.35195
IL34	1.35124
KIRREL3	1.35097
LDHC	1.35084
LARP1	1.34986
GADL1	1.34978
TIPARP	1.34965
SPTB	1.34879
TOMM70	1.34848
SLC35A5	1.34775
KRT73	1.34721
ADAMTS20	1.34716
CACNA2D3	1.34649
DOCK3	1.34457
GEMIN5	1.34361
AFM	1.3436
UGT2B4	1.34176
ZPBP	1.33984
STK25	1.3394
PTDSS1	1.33706
CCDC141	1.33589
MMEL1	1.33458
COL19A1	1.33385
JAK1	1.3325
METTL15	1.33214
SALL3	1.33153
SART3	1.33067
DIP2C	1.33036
ARHGAP15	1.3291
PCSK2	1.32894
PRTG	1.32787
BTNL2	1.32761
DEPTOR	1.32719
ADGRD1	1.32666
TRPM1	1.32643
CHERP	1.32555
PRODH	1.32319
TRIM58	1.32278
RNF138	1.32196
ATN1	1.32084
LONP2	1.31896
GLYATL2	1.31631
HAGH	1.31618
TMEM163	1.31568
SLC28A1	1.3154
PID1	1.31415
ADAMTSL1	1.31261
PPM1D	1.31201
TSR3	1.31029
REEP1	1.30873
GUCY1A2	1.30845
C14orf132	1.3081
SDCBP2	1.30764
SLC35A3	1.30681
COL18A1	1.30614
MAP3K19	1.30548
SNX27	1.30491
RNF39	1.30422
ASAP2	1.30316
DNAH1	1.30293
THOC5	1.30276
LIN9	1.30183
WDR93	1.30158
PAX2	1.30046
RBM46	1.29892
GRIK1	1.29848
DNAJB9	1.29775
SLC22A4	1.29733
CD2	1.29728
ZNF415	1.29716
PRPF19	1.29581
MMP26	1.29533
UBL7	1.29435
CYP11A1	1.29393
SERPINB7	1.29162
GPR137B	1.29151
TMEM132B	1.29068
ATP11A	1.29042
BNIP2	1.28992
FYB1	1.28966
WDR70	1.28837
ANKDD1B	1.28768
TPTEP2-CSNK1E	1.2875
CSNK1E	1.2875
VIM	1.2864
GPAT4	1.28059
CYB5R4	1.27995
SP140	1.27916
IGLL1	1.27906
AFF3	1.27832
PPP3CA	1.27745
CLN6	1.27717
EML5	1.27555
RHOJ	1.27267
ZNF544	1.27219
CFHR1	1.2716
COPS5	1.27068
CS	1.26955
SEZ6L	1.26941
PROM1	1.26813
ATF6	1.26793
EEFSEC	1.26762
RGS9	1.26567
STK38L	1.26559
PEDS1-UBE2V1	1.26423
COL6A6	1.26413
SPEF2	1.26383
RASL10B	1.26342
F5	1.26329
ARHGAP40	1.26322
CFAP54	1.26232
MTOR	1.26201
CLDN11	1.26193
TNKS	1.26174
C12orf73	1.26094
ODAD2	1.2598
NDST4	1.25745
ATP8A1	1.2568
CXCL12	1.25518
DIPK1A	1.25511
UQCRH	1.25278
EXOSC4	1.2525
CFAP58	1.25197
NT5DC3	1.25126
TNS1	1.25105
PIK3C2G	1.25074
MME	1.25036
SNX21	1.2503
C11orf80	1.24987
PSD4	1.24978
CABIN1	1.24837
STXBP5	1.2479
FAM47E	1.2463
FAM47E-STBD1	1.2463
RADIL	1.24624
MYOC	1.24528
KHSRP	1.24481
KRTAP4-12	1.24375
CMIP	1.24355
UHRF1BP1L	1.24047
ARFGEF1	1.24013
SEPTIN11	1.23935
PXT1	1.23893
RORB	1.23772
PRPF40A	1.23682
JAZF1	1.23645
ZNF609	1.23534
ABCB11	1.23431
CYP2C8	1.23427
SEMA3A	1.23363
NADSYN1	1.23347
LIPC	1.23323
IRS1	1.23293
TMCO4	1.23199
COTL1	1.23188
SPINK7	1.23173
NUDT3	1.23111
RPS10-NUDT3	1.23111
STK33	1.23109
ZNF391	1.2298
HDDC2	1.22976
OR7D2	1.22945
SYTL2	1.2275
GSTA3	1.2273
CAMK4	1.22694
OR6B3	1.22685
ZNF682	1.22569
LRRC41	1.22458
IPO11	1.2244
ADAM21	1.22406
CEBPZ	1.22292
GRSF1	1.22291
QRFPR	1.22249
MET	1.22172
FAM102B	1.22149
EYA2	1.22035
MEGF9	1.22018
TAGAP	1.21972
ASPH	1.21907
DDX60L	1.21839
FGF19	1.21768
FHAD1	1.21659
EZH1	1.21548
KSR1	1.21531
MYOM1	1.21309
SLAIN1	1.21279
TBCEL	1.21216
TBCEL-TECTA	1.21216
NCOR1	1.21166
SLC24A2	1.21025
PIP5K1B	1.20987
FAM81B	1.20981
ZNF626	1.20972
CYP27A1	1.20849
SS18	1.20828
CDK8	1.20806
KIAA0319	1.20706
PKP1	1.20627
PUS7L	1.2059
TRAM2	1.20544
SECTM1	1.20537
IGFL2	1.20493
SLC38A1	1.20466
GAS2L2	1.20272
ADCY2	1.202
LYPD6B	1.20123
TNNI3K	1.20123
ASRGL1	1.20061
NDNF	1.19928
PCGF6	1.19924
SAMD9	1.19919
MAP3K7CL	1.19823
DENND5B	1.19811
FAM227A	1.19786
GNG4	1.19265
LYZL6	1.19206
ACER2	1.19173
STARD13	1.19117
MED25	1.1909
TBCE	1.19058
AFG3L2	1.19022
GTSE1	1.18992
BLM	1.18965
MYO5A	1.1888
KAT6A	1.1887
ELK3	1.18761
PDS5B	1.18756
PCMT1	1.18607
NDST1	1.18469
DNAH9	1.18407
NOTUM	1.18374
EGLN1	1.18343
FSD2	1.18315
CREM	1.18266
SMOC2	1.18223
MCCC2	1.18199
PECR	1.18174
F13A1	1.1815
SGK3	1.18126
C8orf44-SGK3	1.18126
KLHL5	1.18112
FLVCR1	1.18111
DBT	1.18096
MSH4	1.18086
KNDC1	1.18085
TMEM150C	1.18068
REC8	1.18014
ADGRF1	1.17935
ALPL	1.17795
ELAPOR2	1.17783
CDCP1	1.17777
RNF144B	1.17728
LGALS14	1.17698
ERBIN	1.17697
COG2	1.17696
HDC	1.17675
TM4SF4	1.17508
NUBP1	1.1742
SLC6A1	1.17382
ODF2L	1.17375
ALG12	1.17329
ADCY8	1.17306
ME2	1.17292
VEPH1	1.17288
ZNF518B	1.17207
ARPIN-AP3S2	1.17207
ARPIN	1.17207
C2	1.17122
TTC39A	1.17
RBFOX3	1.16992
CNKSR3	1.16991
KLHL36	1.1694
PAX8	1.16895
SRGAP2C	1.16893
NPSR1	1.16826
PDE8B	1.16812
LSP1	1.16723
PDE7A	1.1651
DDC	1.16509
SSH1	1.1646
WASL	1.16257
WIPF2	1.16257
SLC6A19	1.16235
DHRS7B	1.16163
HDGFL3	1.16145
ZNF407	1.16096
TBC1D14	1.15982
ONECUT3	1.15969
RABEP1	1.15956
KRTAP4-7	1.15931
RAP1GAP2	1.15925
PLGRKT	1.15897
ATAD3B	1.15861
SPATA48	1.15753
ZDHHC14	1.1563
WDHD1	1.15601
FER1L6	1.15542
ATP6V0A2	1.15526
CPT1B	1.15525
ZNF708	1.15319
ZMAT4	1.15079
BMPER	1.15002
GABBR2	1.14984
SLC35G6	1.14925
SERPINA12	1.14896
PPP1R14C	1.14881
IL33	1.14872
POLR3K	1.14839
MARCHF11	1.14756
CYFIP2	1.1464
IGFBP7	1.14492
LETM2	1.14418
ADAMTS7	1.14364
PGAP1	1.1436
SLC5A3	1.14353
MRPS6	1.14353
LNPEP	1.14291
SLC35A1	1.14278
HDAC4	1.14252
EBF3	1.14197
NCOR2	1.14111
CXCR2	1.1403
OR13C5	1.14008
AHNAK2	1.13999
HS2ST1	1.13956
ALOX15	1.13945
P3H2	1.13901
DPP3	1.13725
RTRAF	1.13641
PRKCB	1.13576
TCF7L1	1.13357
ALOX12	1.13309
VSNL1	1.13281
ITGAE	1.13242
ACAP3	1.13208
HASPIN	1.13199
CMTM8	1.13006
FGD5	1.12987
KITLG	1.12977
MALT1	1.1291
FAM106A	1.12848
LTV1	1.12683
PAN2	1.1258
TEK	1.12336
ADGRF2	1.12317
SYNPO2	1.12307
ARHGEF10	1.12269
NBPF9	1.12252
ABCC4	1.12222
CORIN	1.1221
ZNF99	1.12205
CCDC173	1.12202
[truncated: 13,366 more rows]

## Sheet: Table S12
Table S12: A ranked list of all protein-coding genes utilized as input for the GO analysis for IF-M. Genes are ranked in descending order based on the minimum p-values associated with their outlier windows.
Genes	Max_neglog10pvalue
DNAH9	58.4356
CTNNA3	56.9605
CDH18	56.781
JHY	47.9409
NECAB2	46.1113
PDGFD	45.8075
ANGPT2	44.2562
FHAD1	42.8991
METTL24	42.6404
CDH13	42.6002
ARSG	41.6711
NCALD	41.5756
ASB18	40.6021
RGL1	39.4983
STK32B	38.5906
TBC1D5	36.8523
DIAPH3	35.988
SCFD2	35.7396
IL17RD	35.475
NCK2	35.2914
SETX	34.9189
TNFAIP8	34.7535
SEC11C	34.3111
NUP214	34.2344
AOAH	33.583
DAB2	33.2509
CEMIP2	33.0174
PDE4DIP	31.823
EVC2	31.5577
CPT1B	31.4697
SYCE1	31.2847
RTTN	31.1972
NAALADL2	30.3218
PRKG1	29.9146
GALNTL6	28.694
SPDL1	28.5997
SLC28A1	28.4272
ERN2	28.1587
SLC39A11	28.0441
MPP6	28.0303
STAC	28.0097
PARD3B	27.989
CCSER1	27.9772
SLC2A10	27.9237
DGKB	27.8914
ZNF626	27.7811
ZCCHC14	27.7578
SPIN1	27.449
SEMA6A	27.3662
VIM	26.8154
SYCP2L	26.7428
CLDN14	26.6874
MTUS2	26.5023
RAB6C	26.3816
MAGI1	26.272
CACNA1C	26.254
TTC37	26.004
OPCML	25.8762
PNPLA7	25.8558
LDLRAD3	25.8453
ARFGEF1	25.8249
PCTP	25.8235
PALMD	25.751
GPC5	25.4583
HCN1	25.4449
AVEN	25.2845
CEP162	25.0044
CFAP70	24.8453
LARP4	24.5643
PYGL	24.455
TPH2	24.4292
CLPP	24.2714
PDE11A	24.2556
PDZRN4	24.1538
ITGA9	24.1083
KCNQ3	24.1033
MTTP	24.093
PTPRD	24.0558
ASAP1	24.023
SEMA3C	23.9259
VAT1L	23.9192
ITSN2	23.7514
HLA-DPA1	23.7376
CDH4	23.5469
AUTS2	23.4881
MARCHF1	23.4872
RAPGEF5	23.4778
ASIC2	23.432
SMYD3	23.3703
PRKAG2	23.3601
LANCL2	23.3515
SUSD2	23.2583
GREB1L	23.1429
PIGL	23.1356
RFX8	23.1236
EPYC	23.0101
CNTNAP2	22.9825
SBNO1	22.967
TMX3	22.8142
LHFPL6	22.558
OR9K2	22.5443
ROR1	22.537
CARD11	22.4771
CCDC88A	22.4761
MBNL2	22.4367
ARHGAP42	22.4245
GFRAL	22.3617
DLGAP1	22.3249
NAA35	22.319
IKZF3	22.2485
NOTCH2	22.1133
UNC80	22.0105
MAPK10	21.9978
PITPNC1	21.9975
AARS2	21.9504
GRK5	21.8283
SYNE2	21.787
THOC5	21.7695
DSCAML1	21.6759
COL26A1	21.6289
TTLL10	21.5985
NXPH1	21.5889
TECRL	21.4436
UTS2B	21.4053
ZNF710	21.3918
LOC400499	21.3373
MYO5B	21.3285
TMEM268	21.2891
SLC1A2	21.2316
MTSS1	21.2278
CCDC169	21.2003
CCDC169-SOHLH2	21.2003
MACROD2	21.1732
PPP3CA	21.1522
LUZP1	21.091
CPPED1	21.0347
EPB41L3	21.0301
ANO2	21.0184
ZNF738	20.9608
ACOXL	20.8722
CFAP299	20.7975
ANO3	20.7855
IGLL1	20.7814
ADGRG7	20.7626
HR	20.7529
CASQ2	20.6946
SORCS1	20.6935
RSL24D1	20.6266
VCPIP1	20.6214
DGKI	20.5272
MAP6	20.5131
MALRD1	20.5051
ZEB1	20.3971
GAB1	20.3549
FAM155A	20.3299
CWC27	20.2204
DNAJC1	20.1903
HPN	20.1719
CCDC85C	20.0844
MYLK	20.0374
POLR1F	20.0113
NUP42	19.9322
POU6F2	19.9229
DNAJC15	19.9081
LOC107984974	19.8726
ZDHHC11	19.8517
OCA2	19.8319
OR2T6	19.7934
ST8SIA3	19.786
PTPRQ	19.783
DKK2	19.775
FLAD1	19.7694
DNAH3	19.7477
DBH	19.7445
LAMC2	19.7308
RNGTT	19.7092
ZADH2	19.6999
STAT4	19.6514
EYA1	19.6294
PDPR	19.6143
BICC1	19.5132
CLSTN1	19.4699
LUZP2	19.4565
SYCE3	19.4124
PC	19.3433
SH3BGR	19.3388
NPNT	19.317
KIZ	19.2967
LGALS8	19.2807
THSD1	19.2681
HECW2	19.2678
LMNA	19.2664
MYO1B	19.2626
RGS13	19.2539
ETNK2	19.2299
APBA2	19.2244
CHADL	19.1691
ATP2B4	19.1608
TLR6	19.1458
PARP4	19.1434
BMP2K	19.1077
FREM2	19.088
LYPD6B	19.0797
CCDC178	19.0272
LRP1B	18.9309
IRS1	18.9118
FBXW7	18.8896
SLC44A1	18.8526
MTOR	18.8387
RBMS3	18.7456
ARFGEF3	18.7243
DCC	18.6529
FGD5	18.4751
FLT1	18.3926
RALGAPB	18.3862
LRRFIP1	18.3637
COMMD1	18.3627
RNF150	18.3509
CPNE4	18.3393
LEPR	18.2853
SPO11	18.284
FNDC3B	18.2642
NCAM2	18.255
RIMBP2	18.194
TRDMT1	18.1837
ABCG8	18.1685
WDR7	18.1606
PCDH15	18.1602
ROBO2	18.1207
C2orf88	18.1136
SLCO1B3-SLCO1B7	18.0981
XYLT1	18.0598
SYT1	18.0352
MSR1	18.0264
PTPN14	17.9464
PDE1C	17.9439
RGS22	17.8966
ANKS1B	17.8808
ERBB4	17.8697
B3GALT1	17.7873
EYS	17.7795
MPHOSPH6	17.7395
SLC30A9	17.7347
CCDC102B	17.7249
NLRP7	17.6947
DAB1	17.6735
GLIS3	17.6515
LSG1	17.6491
FNDC7	17.6295
PSD3	17.6056
GLI2	17.5894
LINGO2	17.589
TEX49	17.5646
FAM98B	17.5578
AMPH	17.4834
PACRG	17.4651
GRID2	17.3536
ABI3BP	17.3338
FAM160B1	17.3287
MAGI2	17.3042
TMEM132D	17.2988
CMIP	17.2772
RBFOX1	17.2049
ABL1	17.2008
CSMD1	17.1802
RIPOR2	17.1702
FAM83A	17.1642
TXNDC2	17.1186
GALNT18	17.0636
RFXANK	17.0371
THSD7B	17.0366
ZNF560	17.0129
FCHSD2	16.9554
TXNDC16	16.9492
ITIH5	16.8884
PSMB2	16.8605
SLBP	16.8409
PAK2	16.8366
MAML3	16.8117
GPRIN3	16.8109
SNTG2	16.7984
SPINK8	16.7897
FAM184B	16.7727
COX19	16.7674
STARD13	16.7651
TULP3	16.7514
ZSCAN5B	16.7404
CCBE1	16.7339
SLC25A21	16.7275
MYO18B	16.6745
CROT	16.6517
RPH3AL	16.6492
SHISA6	16.6398
BANP	16.6349
MYO16	16.6259
FOXK1	16.6029
ANKRD7	16.5324
PREX2	16.5264
ODAD2	16.4994
SCARA5	16.489
LHCGR	16.4504
STON1-GTF2A1L	16.4504
ADCY8	16.3706
TENM2	16.3343
PRKN	16.2823
ZNF354B	16.2484
SERPINB7	16.2381
GRIK2	16.2005
TLL1	16.1785
TMEM117	16.169
EDNRB	16.1604
PTGIS	16.1594
ZNF536	16.1336
TTC7B	16.1267
ZNF655	16.1114
RYR2	16.1096
LAMA2	16.1049
CCNY	16.0797
GRSF1	16.0307
DDX60	15.9836
ATF6	15.9724
RAB3D	15.9676
DLC1	15.9594
MYH14	15.9539
SH3BP4	15.9022
ADGRL2	15.8567
ANKRD27	15.8083
NAA60	15.7922
ANKFN1	15.7804
TIAM2	15.7596
LAMB4	15.7594
CDH7	15.7555
MCC	15.7228
LINC02210-CRHR1	15.7219
NEBL	15.6993
RASGRP3	15.6692
FBXW11	15.6692
HAO1	15.6415
NRXN1	15.6324
CARMIL1	15.6321
RPS6KA2	15.5677
ANKDD1B	15.5615
ABCA13	15.5419
KCNQ5	15.5337
SPTB	15.5144
CFAP69	15.4862
WDR75	15.4643
CLEC1A	15.4403
DEFB108B	15.3997
FGF12	15.3988
ADGRD1	15.3899
CNTN4	15.3888
GAS6	15.3677
PADI4	15.3552
NDNF	15.3229
CD80	15.2475
PHIP	15.2367
MYO9A	15.233
CCDC57	15.2327
NMUR2	15.2299
GRIK4	15.1877
PPFIBP1	15.1842
THRA	15.179
SPOCK3	15.1639
FAM222A	15.1424
GAS2L2	15.1402
SMIM31	15.1296
ANK2	15.1162
EPHA6	15.0572
NUP205	15.0571
GRM6	15.0458
SPATA5	15.0343
CDH12	14.968
MRTFB	14.9674
HPS3	14.9601
CACNA2D2	14.9424
ZFHX4	14.8948
FUCA1	14.8843
CDC14A	14.8269
RALGAPA2	14.7996
STRN	14.798
CLEC2L	14.7672
DTX2	14.7509
CTNNA2	14.7232
EXOC8	14.7026
ZRANB3	14.693
GRM5	14.6661
HLA-DOB	14.6454
DOCK3	14.6259
EFCC1	14.5894
APLF	14.5881
NDST4	14.5586
LILRA5	14.5202
POLN	14.4979
FAM189A1	14.4927
MCF2L2	14.4815
NBPF15	14.4624
COPS5	14.4458
PDE4B	14.4115
ZNF716	14.4089
PTPRN2	14.4076
DDR2	14.3983
COL22A1	14.3927
HLA-DRB5	14.374
VSNL1	14.366
USP20	14.3651
PES1	14.3526
SYT6	14.3133
OR6B3	14.3129
PSG3	14.2658
AGXT2	14.2637
CLDN16	14.2532
PALM2AKAP2	14.212
GATB	14.1961
ART3	14.1912
RRP12	14.1832
SDK1	14.1683
CNOT3	14.1675
TNKS	14.1596
GRM4	14.1314
GRK3	14.1003
LRFN2	14.0891
ZNF285	14.0457
SLC39A12	14.0387
RHBDD1	14.038
IL34	14.0222
KAZN	13.9958
MEIOB	13.9727
SLC12A5	13.9477
PRKDC	13.9365
AHNAK	13.9193
UBE4B	13.9064
XIRP2	13.9022
CDK5RAP1	13.8979
PRR5-ARHGAP8	13.8727
PRR5	13.8727
OLFM1	13.8715
GRM7	13.8708
ZNF841	13.8623
SPECC1L	13.8558
CELF2	13.8295
FGF14	13.8039
EGLN1	13.8037
TTLL11	13.789
KLHL1	13.7651
FRRS1	13.758
SLCO1B7	13.7569
AGBL1	13.7402
LINGO1	13.7388
ADCY5	13.7247
DST	13.6926
PTPRM	13.6891
HMX1	13.6542
IQCJ-SCHIP1	13.6516
IQCJ	13.6516
KCNJ6	13.63
CHCHD6	13.6215
SLC17A5	13.613
APOC2	13.6125
PRICKLE2	13.6098
ARSJ	13.5838
UNC13C	13.577
BANK1	13.5526
SEL1L	13.5497
PRH1-TAS2R14	13.5439
ABCG1	13.5298
BMPR1B	13.5287
KCNJ16	13.5232
GRM1	13.5207
MMP26	13.5163
ADI1	13.516
BRINP2	13.5041
RGS7	13.4707
POLR1A	13.4661
SUZ12	13.4567
BPIFA2	13.4551
SLC25A37	13.4525
RALYL	13.4403
CNTN5	13.4346
GRIK3	13.4256
PLCXD3	13.4118
KRTAP4-11	13.4115
BNC2	13.4068
CAB39L	13.4014
HOMER2	13.391
MYH11	13.3617
GPHN	13.3607
PLCB1	13.3411
C1orf167	13.3383
SLC35A3	13.3346
TMEM131L	13.3211
ARNT2	13.3052
ITGA11	13.286
PXDNL	13.2854
GABBR2	13.2846
KIAA1217	13.2636
IFI16	13.2605
PPP3CB	13.2508
RASGRF1	13.246
PAQR5	13.2284
GALNT1	13.2158
CERS3	13.2124
CLUAP1	13.1969
MIPEP	13.1919
PTCHD4	13.1902
ZMYM6	13.1896
COL23A1	13.179
PCNX2	13.1784
NAV3	13.1675
PKD1L1	13.1177
DNAH10	13.1009
ANO6	13.075
NWD2	13.0641
RARA	13.0544
GAB2	13.0366
SLITRK6	13.0162
PLSCR4	13.0062
TGM2	13.005
NHSL1	12.9881
STON2	12.9701
PRDM5	12.9597
RIT2	12.9557
HIF1AN	12.9458
CYB5R4	12.9081
INPP5A	12.9072
PID1	12.9052
MECOM	12.8824
ADCYAP1R1	12.8703
TSPEAR	12.8629
FNDC1	12.8498
PARD3	12.8324
GRIP1	12.7994
PRODH	12.7941
LRBA	12.7927
SLAMF8	12.7894
RCN3	12.7892
CYTH3	12.7763
SGPP1	12.7697
GOLGA8M	12.7577
HSF2BP	12.7231
ENPP1	12.7155
KCMF1	12.7011
KEL	12.693
QSER1	12.6825
FHOD3	12.6785
RFX1	12.6695
DTX1	12.6587
BPIFA3	12.65
NRG4	12.6456
LRRC8C	12.6332
PIK3R1	12.6236
MB21D2	12.6191
SREBF1	12.5943
ELAPOR2	12.5706
SRGAP2B	12.5588
SEC24D	12.5553
AVPR1B	12.5519
LYZL1	12.5444
TMC5	12.5179
PTPRT	12.5096
ABCB11	12.5096
RUNX1	12.5007
WDFY1	12.495
MYO5A	12.4923
ACOT7	12.4886
GLYATL1	12.4745
BPGM	12.4705
CFAP58	12.4645
MYO3A	12.4603
DTNA	12.4588
SMIM3	12.4546
HIC2	12.4539
MSI2	12.448
NVL	12.4119
ARHGEF18	12.4095
CFAP61	12.4003
ADH4	12.3908
TBX20	12.3907
ADAM29	12.3755
CPA6	12.3159
PDE3A	12.307
SAXO1	12.3068
RORA	12.3004
SRRM4	12.2962
NGLY1	12.2912
ARHGAP10	12.2868
ICE1	12.2731
COL4A4	12.249
SDSL	12.2259
TNFRSF9	12.2247
GADL1	12.2015
DEPTOR	12.1893
NEK2	12.1821
MIPOL1	12.1696
ARPC5L	12.1532
SYN3	12.1201
KDM5B	12.1173
RBBP4	12.0732
SYNC	12.0732
PRKCB	12.07
CYTIP	12.0668
PODN	12.0645
XKR4	12.0636
FAM135B	12.0558
TRERF1	12.0558
LOC100133315	12.05
PFKFB4	12.0495
SLC35A5	12.0479
RSPH10B	12.0176
NALCN	12.0151
ZNF516	12.0065
SDF4	11.9988
CRYBG1	11.9927
EFCAB13	11.9373
STX12	11.9165
WWC2	11.9083
SLC27A2	11.9012
RNF157	11.8983
SEMA6D	11.8789
KCNH7	11.8551
CYREN	11.8502
ATAD3A	11.8451
BCAS3	11.8422
PFKP	11.8361
KPNA7	11.8356
KCNIP4	11.7914
PON1	11.7656
SCO1	11.7457
ATP6V0A2	11.7453
GPR158	11.7407
COL5A2	11.7398
CNR2	11.7304
CTNNBIP1	11.7302
XXYLT1	11.7186
CEP43	11.715
ARHGEF28	11.7017
CFAP44	11.6767
NCAPD2	11.6741
RPGRIP1L	11.6684
ZNF99	11.6613
TRPM3	11.6521
TEC	11.6498
MRGPRX4	11.6441
PLCB4	11.632
SEL1L3	11.6269
PTPN13	11.6192
RAB11FIP1	11.6137
PKHD1	11.6122
ODF3L2	11.6002
MRAP2	11.5833
C4orf19	11.5782
TTC24	11.5767
ACSBG2	11.5609
LAPTM4B	11.5525
IMMP2L	11.534
MYBL1	11.5325
SKAP2	11.5277
GCSAM	11.5105
CDYL2	11.4965
DCTN4	11.4901
CCDC159	11.4697
SRGAP1	11.4521
NLRP1	11.451
ALPK1	11.437
MROH1	11.4091
RFX3	11.4065
GRIK1	11.4056
KCNN3	11.3953
KCNAB1	11.391
EEF1A2	11.382
GAN	11.3759
ALOX15	11.3752
GPR137B	11.3589
IGFL3	11.3534
RNASEH2A	11.3431
SV2C	11.3401
PATL2	11.3382
LGSN	11.3107
HTT	11.31
DOCK10	11.3061
ANKRD36B	11.2815
PRDM12	11.2807
COL4A1	11.2757
BUB1B-PAK6	11.2632
PAK6	11.2632
PDE5A	11.2592
EXO1	11.258
NAV2	11.2547
CTCF	11.2539
BCR	11.252
BCL7C	11.2468
HNF1B	11.2431
LAMA1	11.2352
RAB28	11.2302
DTWD2	11.2129
PSTPIP2	11.1984
C8orf44-SGK3	11.1967
KRT222	11.1846
SCNN1G	11.1735
SLC14A1	11.1472
OXR1	11.1467
CLPB	11.1417
TMC2	11.0989
ZNF331	11.0932
PDZD2	11.07
TEAD3	11.0613
NRG1	11.0214
HERC2	11.0076
DNM1L	10.9929
NADSYN1	10.9924
GCNT3	10.9862
ARID1B	10.9677
MUC19	10.9674
ZNF407	10.951
USP25	10.9444
ANO10	10.9222
PUS7L	10.9156
ARL17B	10.9151
RGS9	10.9143
DNAH17	10.9039
EPS8L2	10.8803
SASH1	10.8656
HDGFL2	10.8506
LHFPL3	10.8467
DOCK1	10.8414
KMT2C	10.8336
EPS8	10.83
DAB2IP	10.8289
HEATR1	10.8007
PRPSAP2	10.7915
GPAT3	10.7839
ITGB5	10.7427
ZNF804B	10.7398
ZNF423	10.7118
PCLO	10.6963
HS2ST1	10.6862
KRTAP9-9	10.6776
ZPBP2	10.669
ELAC2	10.6494
BTNL2	10.6451
DNAH6	10.645
DSCC1	10.6367
FAM126A	10.6304
NCAM1	10.6162
TRABD2A	10.6012
TENT2	10.5983
DACH1	10.5971
CTDSPL2	10.5711
ZNF829	10.5565
AMDHD2	10.551
PHLDB1	10.55
MME	10.5489
ADGRE1	10.5447
SH3RF3	10.5069
CLEC12A	10.484
SLC35F2	10.4813
MFSD14C	10.4704
INPP5F	10.4698
SMIM28	10.4637
APBB1IP	10.4573
FAM186A	10.4441
IPMK	10.4423
PITPNB	10.4404
BMP6	10.44
PLBD2	10.4234
SMAD2	10.4157
AP3B1	10.4144
GAL3ST1	10.4059
ADAM22	10.3936
C4orf17	10.3919
HNF4A	10.3851
MAP3K6	10.3749
CCDC172	10.3709
OBSCN	10.3566
OR6J1	10.3458
SH3GL2	10.33
SBNO2	10.3068
EBF3	10.2998
HHLA2	10.2971
ZMYM1	10.2964
IFNA17	10.2939
CENPF	10.2893
AGAP1	10.2855
RASGRP1	10.2821
PKIB	10.28
LRGUK	10.2722
TIAM1	10.2618
ACYP2	10.26
ARHGAP40	10.2565
PDE10A	10.2538
RNF216	10.2485
VIRMA	10.2396
PLXNA4	10.2365
TBC1D7	10.2278
KCNMA1	10.2168
GNAL	10.2121
CBY1	10.2102
MAP7	10.2
DPP10	10.1912
TMTC2	10.1899
SLC14A2	10.1889
MPDZ	10.1661
ZNF682	10.1642
VPS13D	10.1622
PODXL	10.1532
RANBP17	10.1444
IFNLR1	10.1206
ACBD5	10.108
TEKT5	10.1047
WWC1	10.0997
COQ8A	10.0931
ADGRA2	10.0896
OR52Z1	10.086
MINDY4	10.0816
MARCHF10	10.0778
SMOC2	10.0765
P3H3	10.0675
EPHX4	10.0642
VPS37B	10.064
SLC2A9	10.0576
BCAR3	10.0474
CYP27A1	10.0447
STAM	10.0417
LIMCH1	10.0354
DHRS4	10.0353
SYNE1	10.0134
ABLIM2	10.0095
PRKAA2	10.0041
TLR10	9.99917
TRHDE	9.99624
CMTM1	9.98974
CKLF-CMTM1	9.98974
ATP6V1H	9.98722
ATP8A1	9.98027
CDH8	9.96667
HTR3B	9.96504
HEXB	9.93878
GOLGA7B	9.92513
CACNA2D3	9.91934
KLHL28	9.91698
TTC1	9.90789
PTPRA	9.9077
EML1	9.88902
P4HA1	9.88059
ARHGAP28	9.87235
SNTB1	9.87152
PCNX4	9.84532
STEAP1B	9.81727
DLGAP4	9.80718
KLHL5	9.79186
TRPM8	9.78868
RUFY3	9.78818
SCHIP1	9.7858
EPS15	9.78362
C3orf52	9.77108
MAP3K5	9.76512
TMX4	9.75266
TRIQK	9.74855
JAK1	9.72736
PPIP5K2	9.7241
SPATA16	9.70298
PNKD	9.68809
NOTUM	9.68128
ANPEP	9.67765
KLHL14	9.66908
PDE1A	9.66133
SERPINB12	9.66036
UMAD1	9.65648
SSU72	9.6407
TOX3	9.62919
PTPRO	9.62549
KIR3DL2	9.61847
SULT2B1	9.6177
BICRA	9.61224
COLEC10	9.61171
ELSPBP1	9.60166
CAPSL	9.60125
SUSD4	9.60065
KLF12	9.59482
MYO5C	9.59161
TMEM232	9.58736
HIF1A	9.58695
HOOK3	9.57661
LTBP2	9.57422
PXT1	9.56147
CTTNBP2	9.55341
CLASP1	9.55168
CATSPER3	9.54145
FMNL3	9.53935
PRPF39	9.52704
TGM7	9.52477
TMC4	9.52428
LOXL2	9.50104
LRIG3	9.50075
SLC20A2	9.50067
ATAD2	9.49235
ESYT1	9.48939
ARL14EPL	9.47862
SNTN	9.47611
GTSE1	9.46709
CHST10	9.43965
FAM168B	9.43
APP	9.42863
ADAMTS7	9.42773
ZNF492	9.42441
C16orf46	9.42301
CADM2	9.4204
VAV3	9.41558
SPATA17	9.40982
GRID1	9.4095
KREMEN1	9.38786
BCAM	9.37036
DLEU7	9.36463
IL9	9.35772
HIBCH	9.35362
GABRG2	9.34743
ALG1L	9.33406
OSBPL6	9.32825
DYNC2H1	9.30002
TRPC4	9.29031
LAMC1	9.2814
BACH2	9.26464
ITGAE	9.26246
KCNB2	9.25944
CAMK1D	9.23475
TTC4	9.22995
FSTL5	9.22132
CAPN14	9.21677
NECAB1	9.20392
SORCS3	9.20155
WDR41	9.1998
TACR3	9.19491
REEP1	9.18776
IGF2BP3	9.17476
IL2RB	9.16002
TANK	9.15738
HMGA2	9.15371
GMEB2	9.1527
SETD3	9.15166
SYT16	9.1411
PHACTR1	9.13991
RB1	9.13
SCN3A	9.12162
PLCH1	9.11218
ARHGAP8	9.10834
DEF6	9.10771
TFG	9.09649
ADCY6	9.0656
TET1	9.06287
NARF	9.06246
NECTIN3	9.05297
LMO7	9.05241
CYP11A1	9.05178
EDARADD	9.04599
WWTR1	9.04293
IGF1R	9.03858
SLCO1B3	9.03694
PPARD	9.03013
TBL1XR1	9.02632
C1QTNF7	9.02071
PTEN	9.01768
THRAP3	9.00633
TRPV6	9.00111
RCAN2	8.99861
STIM2	8.99819
PLD1	8.99482
USP48	8.99354
GSTA3	8.99214
H2BC18	8.98407
ATP6V1D	8.98367
HLA-DRB1	8.9812
DIP2C	8.98047
IQCF3	8.97601
ROBO1	8.96416
KCNH8	8.95357
LPCAT2	8.9524
EHBP1	8.94923
CNTNAP5	8.94485
AKR7A2	8.94264
TEDC1	8.94167
ZDHHC14	8.93479
STK10	8.92738
MAP9	8.92093
ARPC1A	8.91489
XRCC4	8.91391
CNTN6	8.90253
CDC42BPB	8.89077
ISM1	8.88989
CREB5	8.88527
PHACTR3	8.87833
ZBTB7B	8.87775
SMARCB1	8.87585
CPB2	8.8715
PROX1	8.87114
LYPLA1	8.86263
PRRT1	8.86097
TMPRSS11F	8.86032
SEMA6C	8.8596
PLD5	8.84361
TENM4	8.84305
TCF4	8.82603
PLPP2	8.81852
FAHD1	8.81584
ZNF257	8.80985
DCUN1D4	8.80171
PREX1	8.80039
TRPV4	8.80035
BRF1	8.79939
LIPC	8.79817
ADAMTS19	8.77625
MTIF2	8.77558
SEC61B	8.77219
NKAIN1	8.76648
TAS2R31	8.76147
GPATCH2	8.76053
ARHGAP24	8.75684
NREP	8.75442
NCKAP5L	8.75187
DHX34	8.7498
HCAR3	8.74791
SLC43A2	8.73554
ALK	8.73183
NPIPB9	8.73143
ANKMY2	8.73019
FARP1	8.73005
RACGAP1	8.72856
SYCP2	8.72382
TMEM191B	8.72381
A2ML1	8.70172
ZC3H18	8.69916
PGAP6	8.69867
UBE3C	8.69354
CADM1	8.69339
PPM1H	8.69281
C1QTNF8	8.68577
ABCC11	8.66854
DMBT1	8.6685
PRIM2	8.65149
RPL39L	8.64655
SORCS2	8.63534
C9orf43	8.62068
ESR1	8.61751
NT5DC3	8.61541
NEGR1	8.61019
TNR	8.60508
CAMK4	8.59895
MYOM2	8.5974
UBTD1	8.59414
SDS	8.59119
BTC	8.58769
SYNPO2L	8.58366
APOL4	8.58206
DROSHA	8.57649
COBL	8.57158
UPK3B	8.57057
SLC45A2	8.56941
IL33	8.56467
EFNA2	8.56191
IMMT	8.56147
KCNB1	8.55788
SMCHD1	8.55007
SLC6A3	8.54916
ARL6IP5	8.5435
TCF7L2	8.52112
CSTL1	8.51948
COL28A1	8.51674
KCNK13	8.4916
ABCC4	8.49072
SRXN1	8.48364
KCND3	8.46948
EP300	8.4621
INSYN2A	8.45088
STPG2	8.44826
WDR86	8.4299
TG	8.42838
HSD11B1	8.42465
SLC26A11	8.42131
HNMT	8.42019
PTGFRN	8.41704
EBF2	8.41149
SMAD5	8.40993
KHNYN	8.3903
CDH10	8.38828
NR4A1	8.38241
STYK1	8.37825
TACR1	8.37152
DENR	8.36571
CCDC47	8.36164
PON3	8.35536
MROH9	8.35147
BTLA	8.32594
SLC9A9	8.31919
GLTP	8.31352
DLEC1	8.30666
AMACR	8.3046
RNF135	8.29688
SPEF2	8.28646
OGDH	8.28094
ZNF780A	8.27354
BVES	8.26896
CD226	8.26106
FH	8.25752
FAM149B1	8.24688
VOPP1	8.24589
TCF25	8.24487
SLC22A13	8.2448
DHX37	8.23905
MOCOS	8.22686
ELAVL2	8.21203
NTN1	8.19043
UBIAD1	8.18846
LCP2	8.17239
PRR3	8.1679
SLC35F3	8.15072
GABBR1	8.1506
XPNPEP3	8.12091
MFHAS1	8.11305
MN1	8.11086
WASF1	8.10732
HDAC4	8.10701
ASCC3	8.10612
PLSCR2	8.10488
SENP2	8.09845
PLIN4	8.08193
ZBTB48	8.07384
OSGIN1	8.0716
SPON1	8.06694
GALNT7	8.06678
LARS1	8.06085
C2CD3	8.05418
SYNJ2	8.05344
DSG1	8.04449
GRAMD1B	8.04407
FAM81B	8.04038
SGCZ	8.0395
RTN1	8.03441
NPAS3	8.03359
COPS7B	8.03045
TRIM58	8.02957
ZNF90	8.0273
TRPC6	8.02038
CECR2	8.01698
MTHFD1	8.01682
PARVA	8.01384
QRFPR	7.99742
EFCAB11	7.99358
NUTM2G	7.97627
SAMD9	7.96885
TYR	7.96819
CBLC	7.95846
ATP6V0A4	7.95246
ERICH6B	7.94011
B3GAT1	7.93843
GABRA2	7.93584
TMEM196	7.92902
RNF34	7.92642
ALB	7.91554
MANBA	7.9081
NCAPH2	7.90779
MAPK6	7.89956
ZNF653	7.89307
ADA2	7.87229
PHACTR4	7.86969
PBK	7.86376
ADAMTS17	7.8582
COL12A1	7.84946
OR8G5	7.84861
ZNF441	7.84346
IKBKE	7.84162
P3H2	7.84044
RABL6	7.84004
PDE6C	7.83969
MED12L	7.83885
P2RY12	7.83885
DIP2B	7.8158
L2HGDH	7.79159
KDM2B	7.78205
FLOT1	7.7774
COPG1	7.77519
JOSD1	7.77274
MRPS9	7.76634
BTBD1	7.74676
RPL10A	7.74203
HBS1L	7.73132
DEFB109B	7.72695
TBC1D13	7.69281
SPINK5	7.68939
OR9A2	7.68831
NUDT3	7.68591
RPS10-NUDT3	7.68591
COTL1	7.68531
SYNPO	7.67805
KITLG	7.66159
KCTD16	7.65818
CCNF	7.65614
EXOC5	7.65353
PDZRN3	7.64704
ATAD3B	7.6437
DISC1	7.63182
GCGR	7.63048
SYT7	7.61591
ZNF56	7.6152
SDR16C5	7.61463
MYBL2	7.60416
SOX7	7.59897
ABCB1	7.59395
MGMT	7.59227
SLC38A1	7.58947
FAM117B	7.58857
MADCAM1	7.58787
NMI	7.58704
AGPAT4	7.58413
ANO4	7.57648
PLEKHG4B	7.57435
PIEZO2	7.57346
PRKCQ	7.57213
SORBS2	7.57115
CPN1	7.5696
SEMA5A	7.5676
RBM47	7.56002
MANEA	7.5544
SMCO2	7.54918
MRPL39	7.54912
FAM149A	7.54788
SLC25A10	7.5215
SOAT2	7.52054
ADAMTS3	7.51017
MAST4	7.50182
SQSTM1	7.498
SP1	7.49423
ANAPC5	7.4932
TRIM77	7.49101
SAMD3	7.47901
DDX11	7.47509
TRPM6	7.46959
MYH9	7.46444
TAGAP	7.46401
GALNT10	7.46182
IQSEC3	7.4606
CYP3A7	7.45917
CYP3A7-CYP3A51P	7.45917
HAL	7.45355
SH3PXD2B	7.44969
PKN2	7.44131
ZSWIM9	7.43481
LPAR3	7.43161
AHI1	7.4316
EPRS1	7.41338
APIP	7.41076
TPD52L1	7.40699
SH3RF2	7.40538
PSG8	7.40366
GABRG3	7.39711
ZFYVE9	7.3875
SMIM35	7.38718
IGSF11	7.3738
UBE2D1	7.37173
FAM104A	7.367
PDIA6	7.36527
NBPF26	7.35149
CD28	7.34734
GMDS	7.34574
RFC3	7.34066
EPHA1	7.33966
DPT	7.3395
ANKS4B	7.33727
MOG	7.33392
CDKL3	7.33297
ZNF114	7.3257
CATSPERE	7.32463
SRGAP3	7.31664
COL4A2	7.30564
MTCL1	7.30263
IQGAP2	7.29396
SPAG17	7.29224
DHRS7	7.28976
TTC3	7.28515
NAT1	7.2834
CSMD3	7.28295
WDR93	7.2798
EDIL3	7.27939
OSBPL10	7.26879
EEFSEC	7.26387
FAM102B	7.26207
ZNRF2	7.25744
UNC5C	7.25062
TTC38	7.24989
YWHAB	7.24669
TYW1B	7.23932
CDHR3	7.23641
POTED	7.23515
PNPLA1	7.23328
UBE2J2	7.22893
DCT	7.22851
CACNG5	7.22567
TBC1D24	7.22522
PELI2	7.21205
SAMD5	7.21103
GRK4	7.21058
BLM	7.20047
JAK3	7.1968
NIFK	7.17451
GCFC2	7.17006
AIPL1	7.16591
CDS1	7.16389
ZNF367	7.15566
CLNK	7.14709
RBFOX3	7.14552
SGCG	7.12815
TMEM163	7.12604
WDR25	7.11904
PRAME	7.11348
BLK	7.11013
SHISAL1	7.10567
FAM227B	7.10463
FGF7	7.10463
DCAF4L1	7.10274
OR5H14	7.1021
UBE2E3	7.0806
ARMC10	7.08053
RPS6KA1	7.07166
SERPINB2	7.06741
ZSCAN25	7.06194
SNX10	7.05034
EGFLAM	7.04933
SIGIRR	7.04276
CCNYL1	7.04214
ZNF277	7.03455
CCL23	7.03186
ACER2	7.02946
ABCA4	7.02416
MCF2L	7.01521
PAPPA	7.01194
ARHGEF4	7.00749
SH2D4B	7.00289
RPA2	6.99151
KCNH5	6.98953
UGT2B7	6.98533
UNC5D	6.98495
SS18	6.95373
GLOD4	6.9531
ADK	6.94946
PRPSAP1	6.94658
TP63	6.94418
MOB3B	6.94341
ADPGK	6.94102
FNDC8	6.93506
GAS7	6.93484
CDH6	6.93079
OR51F1	6.93007
MGAM	6.92529
DNER	6.92507
DNAH5	6.92394
TEX101	6.92163
DUSP18	6.91848
SLC35E4	6.91848
BIRC2	6.91693
HMGCS1	6.91163
SHC2	6.90964
CD180	6.89998
MAML2	6.89614
ZBTB12	6.89478
C2	6.89478
TAF4	6.89475
ESYT2	6.88227
SMC2	6.88077
TLK1	6.85705
USP8	6.85203
MYO15B	6.84951
SPINK7	6.84057
POTEF	6.83929
DNAH11	6.83887
NKAIN2	6.83571
RYR3	6.81256
RAPH1	6.8073
CYP4V2	6.8064
CTTNBP2NL	6.80606
KIF26B	6.79929
NKD1	6.79519
HLA-DPB1	6.7913
S100A13	6.78736
S100A1	6.78736
NTNG2	6.78091
SUGCT	6.77814
SLC7A1	6.76628
IL2RA	6.7595
PXDN	6.75923
ESRP1	6.756
ERO1B	6.74863
ASTN2	6.74844
ABCF1	6.74712
PADI2	6.74111
IRAK4	6.73266
ZNF320	6.73251
SLC15A2	6.73008
LRRN3	6.72729
CSF2RB	6.72667
ATP8A2	6.72643
ENPP6	6.71744
LARGE1	6.71495
RFPL3	6.7142
SOHLH2	6.71209
ZNF254	6.71004
PARP15	6.70965
USH2A	6.70213
USP43	6.70188
TMEM144	6.70046
FLVCR1	6.68889
GP6	6.68668
NMNAT2	6.68092
FRAS1	6.67662
RAP1A	6.67124
NSRP1	6.67047
TLE1	6.66958
CAMK2D	6.66622
SPRTN	6.65827
NCKAP5	6.65216
ACOD1	6.6519
GALNT17	6.65054
WNT9A	6.6456
AFM	6.64007
NOL9	6.63783
SLX4IP	6.63674
SLCO2B1	6.62821
BIRC6	6.62736
FLT4	6.62589
ZMIZ1	6.62504
ARHGEF10	6.62158
NAA30	6.61713
RHEX	6.59546
CRY1	6.59141
ANXA7	6.59036
NOCT	6.58727
HACD2	6.57662
AP2B1	6.57178
FARS2	6.56057
PDPK1	6.55802
RGS8	6.55576
RABIF	6.54521
FXYD6	6.54384
FXYD6-FXYD2	6.54384
C9orf147	6.54004
BNIP2	6.53118
ZNF121	6.5274
PIK3CD	6.52639
MSS51	6.52384
SI	6.52268
C22orf31	6.51511
ARMC2	6.50709
GNG7	6.5064
ILKAP	6.50049
PBX1	6.49965
STAP1	6.4972
TSHR	6.4895
KIAA1671	6.48544
BAIAP2L1	6.48029
DNAH12	6.46497
ZNF493	6.46381
FUT9	6.46264
RRAS2	6.4618
RIN3	6.45464
CHMP4C	6.44613
NNT	6.44207
ZNF728	6.43579
SERPINB10	6.43102
APPBP2	6.42928
MYOCD	6.42234
WNT5B	6.42203
WASHC5	6.41222
EPPK1	6.4088
PLA2G4E	6.40752
LAMA5	6.40694
RHAG	6.40446
TRDN	6.39195
ZNF66	6.39009
SLC28A2	6.38267
SLCO6A1	6.36866
EIF4H	6.34679
FDX2	6.34439
LHFPL2	6.34233
RAB27A	6.34015
DPH6	6.32728
SH3D19	6.32659
PLEKHA6	6.32108
CUL4A	6.32018
PGLS	6.3115
PLPP3	6.30932
OR2A1	6.2961
ZNF34	6.2901
CCDC88C	6.28995
PNLIP	6.28703
DCTN6	6.28662
GSG1L2	6.28395
FAT3	6.28163
SNX27	6.27927
WNT9B	6.27579
SPRR1B	6.27162
PCDHAC2	6.25694
PCDHAC1	6.25694
PCDHA9	6.25694
PCDHA1	6.25694
PCDHA10	6.25694
PCDHA11	6.25694
PCDHA12	6.25694
PCDHA13	6.25694
PCDHA2	6.25694
PCDHA3	6.25694
PCDHA4	6.25694
PCDHA5	6.25694
PCDHA6	6.25694
PCDHA7	6.25694
PCDHA8	6.25694
AKAP10	6.25689
COL4A3	6.25679
AHDC1	6.25586
IQCM	6.25215
CSMD2	6.24724
NR2C2	6.24645
MAP2K4	6.24137
GLI3	6.24082
INPP5D	6.23846
FSIP1	6.23813
GREM2	6.22965
NDST1	6.22344
EIPR1	6.22043
QRSL1	6.21789
UBASH3B	6.21303
CERS6	6.21298
CLEC6A	6.21029
TMEM38A	6.2091
VAV2	6.2089
PTPRB	6.20701
NXN	6.20595
ECHS1	6.20493
CELA3B	6.2049
SNX9	6.19617
ARCN1	6.19026
CPNE8	6.18936
PYROXD2	6.18711
DEPDC7	6.18607
TMEM33	6.18265
OR11A1	6.16918
NRROS	6.16893
ALCAM	6.16044
NDUFA12	6.15278
AKAP6	6.14806
SRGAP2	6.14512
DECR1	6.1444
SRFBP1	6.13608
PRAP1	6.13568
UMODL1	6.1271
SLCO1C1	6.12218
DCK	6.12208
CEACAM7	6.12141
LEPROTL1	6.11668
MBOAT4	6.11668
HS3ST1	6.11641
WDTC1	6.1163
RAD18	6.11371
HYDIN	6.11171
PRICKLE1	6.11127
PRKCE	6.10588
KANSL1	6.09996
SLC7A7	6.09358
UBE2B	6.09283
AQP8	6.09259
GSE1	6.08739
CMYA5	6.08704
LRRC49	6.0869
ADTRP	6.08641
ABR	6.08406
ARHGAP18	6.08149
TRIM40	6.07655
NPIPA7	6.05332
DRD3	6.04594
MARCHF6	6.04181
SLC13A3	6.04158
HPSE2	6.03584
GALNT9	6.03477
GANC	6.02412
ITGA6	6.02331
CPE	6.00229
ZFPM2	6.00171
GFI1B	5.99992
GCNT2	5.99047
CSN3	5.98583
DNAJC5	5.98305
SETDB1	5.98151
CCDC91	5.98143
MYOZ3	5.9772
RAD51AP2	5.97484
CD8B2	5.9696
ANKRD55	5.96558
ALDH7A1	5.96501
DUOX1	5.96194
CPA3	5.95811
PPP1R8	5.95795
PECR	5.9558
DCDC2C	5.95398
PRPF18	5.95026
PLK4	5.94619
FAM131B	5.9409
TANC2	5.94003
ZMYM4	5.92736
PPP2R5D	5.92574
CNTLN	5.92104
SMAD9	5.91716
C14orf132	5.90179
CRTC1	5.89959
P2RY2	5.89865
LOC644090	5.89822
MEX3D	5.89435
ACAN	5.89416
UBE2E2	5.89337
TMEM39B	5.89337
CCDC146	5.88642
CAND1	5.88057
MAN1A1	5.87999
CDC42BPA	5.87978
PGM5	5.87355
S100A8	5.87102
SIK3	5.86429
BHMT2	5.86342
PCSK6	5.8578
CTNNBL1	5.85779
BBC3	5.84782
COG2	5.84686
C2orf50	5.84378
SLC22A14	5.84056
SHCBP1L	5.8376
C1orf185	5.83654
TUBB2B	5.83267
UGT2B4	5.82762
NINL	5.81696
SSX2IP	5.81337
HDLBP	5.80068
TEX36	5.79556
BCL11B	5.7907
CPED1	5.77435
CFAP57	5.77413
IFT46	5.77235
RTCA	5.77078
AOX1	5.76722
PRDM10	5.76533
RFPL4AL1	5.76329
TAS2R14	5.76198
RPF2	5.76089
LPIN2	5.75519
COPA	5.75362
FAM110B	5.74846
ARHGAP31	5.74698
LIM2	5.74395
SLC8A1	5.73389
CFHR3	5.73377
CMTM4	5.73176
FUT10	5.71587
SLC23A2	5.71499
THSD4	5.70617
ZSCAN5A	5.69935
ZDHHC17	5.69386
LYPD6	5.69194
CAPN15	5.68382
MS4A12	5.68166
VAV1	5.68064
RBM33	5.67914
DHRS7B	5.67101
PROM1	5.66776
HS3ST4	5.66612
TAF11	5.65478
ABTB2	5.65396
KIRREL3	5.65331
POM121	5.64625
NSD2	5.63859
SOX6	5.63345
ESRRG	5.63342
POLR1E	5.6324
LRRC42	5.62641
SLC16A9	5.62567
IPCEF1	5.61925
PSMG4	5.61499
TERB1	5.60551
GUCY1A2	5.59772
OR5A1	5.59739
PLPP7	5.59105
BCL7A	5.58766
PZP	5.57614
C12orf56	5.57462
CDC40	5.57304
FGF1	5.55987
CHRNG	5.55773
SCD5	5.55458
DEAF1	5.5486
TMEM80	5.5486
F10	5.54798
PRKRIP1	5.54733
FBXW9	5.54403
SLIT3	5.53875
ZNF391	5.52449
CREBBP	5.51971
TMEM272	5.48761
NUAK1	5.48413
CCNG2	5.4792
PHF20	5.47863
FRMD4B	5.47466
PDE7A	5.46627
PLCE1	5.46044
TOX2	5.45463
ZC3H10	5.45283
EIF2AK2	5.4484
CSRNP1	5.44731
ZFP57	5.44601
BPTF	5.44429
LIMD1	5.44382
NPL	5.4434
SAP30	5.44265
IFT122	5.43402
CENPP	5.4235
DOK5	5.42084
FBH1	5.41326
RPN2	5.4063
MAP3K10	5.40472
ATR	5.39518
FAM47E	5.3944
FAM47E-STBD1	5.3944
CMTM7	5.39127
ZNF365	5.38727
CHRNB3	5.38626
KCTD1	5.38397
PDE6B	5.38339
IL5RA	5.37508
FKBP1A	5.37507
REG4	5.36802
SCP2	5.3659
GGNBP2	5.36497
MUC5B	5.36402
DDC	5.35466
AK5	5.346
CLDN17	5.34569
FRY	5.34569
RSPO2	5.34319
CDKAL1	5.34209
VGLL4	5.33777
RNF220	5.33734
TUBB4A	5.33542
SEMA3E	5.3325
RUBCNL	5.33178
GIT2	5.33087
PLCD4	5.33029
WRN	5.32869
CEP131	5.32533
IGSF3	5.31618
KCNMB2	5.31165
NBR1	5.30961
MGAM2	5.30897
WDR5	5.30557
RP1	5.29947
TIGD1	5.29253
FRK	5.29131
CACNA1H	5.28946
RMND5A	5.28857
MSL2	5.26797
KCNJ12	5.26628
PNPT1	5.26518
SH3BGRL2	5.25624
PPA2	5.25548
CWF19L2	5.25373
IZUMO2	5.25041
NBEA	5.23885
PRKD1	5.23484
ESPNL	5.23295
UNC13A	5.21876
OPRD1	5.21463
SRBD1	5.21171
SHBG	5.21031
CYP4Z1	5.20005
TSHZ2	5.19475
KCNK2	5.19075
TPCN1	5.1888
SYK	5.18696
DNAJB6	5.18062
KARS1	5.18046
KCNIP1	5.17072
EXT1	5.16975
C11orf80	5.16429
GOLGA8O	5.15535
RTN4IP1	5.13622
LYPD3	5.13395
CTSS	5.12957
PARK7	5.12862
ADGRL3	5.12732
ZNF395	5.12598
PYGO1	5.1233
VDAC3	5.11907
GOLGA6L1	5.11867
TRAPPC11	5.11756
ABHD18	5.11632
CDK1	5.11623
CISD1	5.11569
GRHL2	5.11321
GLYAT	5.11167
ANKRD17	5.09513
EP400	5.09153
CASP4	5.08887
USP34	5.0857
ZFYVE26	5.08422
PGLYRP4	5.05264
ATP6V1E1	5.05247
MMP7	5.04801
NAT10	5.0363
PLXNA1	5.031
UTRN	5.01858
MLLT3	5.01715
OSTM1	5.01681
TMEM108	5.0087
CUL7	5.00724
SLIT1	5.0072
PRR5L	5.00594
DIPK2A	5.00419
HMGCS2	5.00355
CRAT	4.98888
ZC3H7B	4.98406
TNIP3	4.98255
NPSR1	4.9818
OR13G1	4.97652
RNF103-CHMP3	4.97604
TCTN2	4.97404
HIPK2	4.96937
GGT1	4.96825
CTBP2	4.96674
LCK	4.96639
ADAMTS12	4.9598
AFF3	4.95872
IL7	4.95857
MTA3	4.95742
SEC14L6	4.95385
KIAA1109	4.94642
GNE	4.94473
GPC6	4.94425
HMGB2	4.94249
PAK5	4.93976
C10orf67	4.9382
ARL15	4.92685
RDH8	4.9193
COL6A6	4.9184
UQCRH	4.91509
RNFT2	4.90753
TP73	4.90381
POTEJ	4.88884
TUBA3D	4.88636
FXYD2	4.88144
PLA2G4A	4.87783
TNNI1	4.87532
CHST11	4.86854
GNL1	4.8662
SIGLEC15	4.8626
RNF175	4.86238
PSMG3	4.86166
TMTC1	4.86064
LAMA4	4.85903
TRIP13	4.85428
CABIN1	4.85196
FAM13C	4.85195
BSX	4.8503
PITPNM3	4.84991
PARVB	4.84798
QPCT	4.84635
PRR27	4.84453
ATIC	4.836
MFSD13A	4.83415
MTBP	4.83142
GOLPH3L	4.82738
SEC31A	4.82712
SHD	4.82587
CACNG3	4.82421
PCDHGA1	4.82161
PCDHGA10	4.82161
PCDHGB7	4.82161
PCDHGA11	4.82161
PCDHGA12	4.82161
PCDHGA2	4.82161
PCDHGA3	4.82161
PCDHGA4	4.82161
PCDHGA5	4.82161
PCDHGA6	4.82161
PCDHGA7	4.82161
PCDHGA8	4.82161
PCDHGA9	4.82161
PCDHGB1	4.82161
PCDHGB2	4.82161
PCDHGB3	4.82161
PCDHGB4	4.82161
PCDHGB5	4.82161
PCDHGB6	4.82161
DGKG	4.8208
GPR89B	4.82008
WDR89	4.81997
ITGA7	4.81915
MRGPRX3	4.8157
PEX14	4.81526
PLPPR2	4.80681
F13A1	4.80652
RGSL1	4.79721
ZDHHC5	4.79531
COL27A1	4.79182
TDRD3	4.78992
ADAP1	4.78912
CRHR1	4.78867
IL10RB	4.78489
RAB11FIP3	4.78347
CCDC171	4.77935
GSTT1	4.77778
RASSF6	4.77484
NTSR1	4.76651
DNAAF4	4.76501
SLC44A5	4.7591
LRRC8D	4.75536
HLA-DQA1	4.74899
AHCYL1	4.74811
TEDC2	4.7475
SELENOK	4.74288
KIT	4.74023
PSMA8	4.73888
IGSF5	4.73622
CTH	4.7349
SSBP3	4.73234
MARVELD2	4.72838
ANGPTL7	4.72743
KIRREL1	4.72679
SACM1L	4.726
MVD	4.72457
SPATA1	4.72358
SHISA9	4.71818
SGIP1	4.71742
CBWD3	4.71113
NLGN1	4.70707
TCERG1L	4.70532
LGMN	4.69854
GRTP1	4.69657
TAF3	4.69214
LMTK3	4.69136
ELK3	4.69109
HK1	4.68085
CIT	4.67942
SMYD1	4.6773
RPS6KA5	4.66922
FBXO15	4.66641
NEK11	4.66135
VWA8	4.65844
TMCC3	4.65782
SUCLG2	4.65538
CD82	4.65446
ADAMTS2	4.65259
PPP2R5C	4.65022
CHSY1	4.64587
ACVR1B	4.63942
CEACAM5	4.63606
DOCK5	4.63246
ZNF823	4.63025
LYPD4	4.62918
TAFA5	4.62491
PLIN3	4.62419
CYHR1	4.62127
WIPF2	4.6206
ITPK1	4.61855
TRIM24	4.6161
TMEM267	4.61537
PNRC2	4.61183
CDK8	4.6117
ZNF787	4.60146
LPCAT3	4.59626
EHMT2	4.59371
SPRYD3	4.59188
ACO2	4.59058
ZNF16	4.58281
FMN2	4.58167
ARID5B	4.58123
COX7C	4.57649
TBC1D1	4.57642
ADGRF2	4.57399
DSC1	4.56943
SEMA3A	4.56333
NDUFB5	4.56302
SLC5A4	4.56188
CHST8	4.55819
FAM240A	4.55132
MLH1	4.54783
SLC12A1	4.5446
DEFB126	4.54339
GOLGA6L2	4.54044
RNF39	4.53854
KPNA6	4.53735
SPHKAP	4.5366
SEPTIN7	4.52899
TIMP2	4.52278
CRACDL	4.51906
LRRC63	4.50384
AGPS	4.50268
SULT1A1	4.49975
[truncated: 13,106 more rows]

## Sheet: Table S13
Table S13: A ranked list of all protein-coding genes utilized as input for the GO analysis for MD-F. Genes are ranked in descending order based on the minimum p-values associated with their outlier windows.
Genes	Max_neglog10pvalue
SEMA6C	136.742
PIP5K1A	130.768
LYSMD1	107.01
VPS72	101.354
TMOD4	100.325
OR2L13	94.7858
TNFAIP8L2	94.0312
IFIT3	81.1523
OR2AK2	66.7177
IFIT1B	58.7168
ARID1B	48.1891
SHC2	46.7987
MARCHF3	46.7961
LGALS9C	44.6302
MPP5	43.3717
SLIT3	39.6801
B3GAT1	39.5622
ARFGEF3	38.4207
SYT5	37.7865
PTPRH	37.2676
PCDH15	34.9366
LIPH	32.9569
FAM71D	31.3105
DNAAF3	27.5747
ZNF534	21.9246
RBFOX1	21.7288
PNLIPRP3	20.6769
LOC100133315	19.9372
PCNX2	19.8694
FGR	19.7241
GRM7	19.567
C5AR2	19.4123
UNC5D	18.4064
PRAMEF5	17.7223
ERMN	17.3536
FAM106A	16.8214
PRAMEF25	16.6499
KCNQ5	15.9107
IFI6	15.0161
KRTAP4-9	15.0052
TBC1D5	14.8745
ROBO2	14.6762
ZNF441	14.6244
ITSN2	13.6701
AMOTL1	13.4179
LRGUK	13.2972
ATP6V1D	13.1132
GALNT5	12.991
NBPF9	12.9397
RALYL	12.8267
AMACR	12.6456
AGXT2	12.5718
PLPPR1	12.4897
KRTAP4-8	12.468
ZNF578	12.2933
CTNNA3	11.9863
GALNT14	11.9312
TRPV4	11.3431
FLT4	11.1086
ACSM5	11.0856
WDR3	10.871
COL12A1	10.8304
KANSL1	10.7053
NPHS1	10.6671
GNG2	10.4626
PFKP	10.3536
INPP5A	10.2071
C5AR1	10.0827
APOL3	10.0282
GDAP2	9.98769
LYPLA1	9.94551
VOPP1	9.87741
ARL6IP5	9.79708
ARL17B	9.53591
MGAM	9.51706
DLGAP1	9.46269
PTPRD	9.44518
IGFL3	9.18306
FAM222A	9.17616
NAXE	9.17348
DGKI	9.15928
NCK2	9.14844
RUNX1	9.10612
ZNF510	8.98309
CABIN1	8.92532
SCP2	8.87206
TMX3	8.63085
HCST	8.60302
GPATCH4	8.59274
NCALD	8.5584
MAP3K5	8.44289
AHDC1	8.40689
ROBO1	8.2383
RTRAF	8.18854
GPHN	8.16996
LMNA	8.16272
SIAE	8.11902
FAM149B1	8.08906
ZNF546	7.94876
ZNF326	7.90949
TTN	7.90086
IFIH1	7.85607
CCDC102B	7.83259
PLD5	7.82113
OSBPL10	7.76866
SLC23A2	7.7193
OR1L6	7.63145
EPS8	7.49993
STK32B	7.46582
LRP1B	7.42715
EIF2S1	7.39196
DKK2	7.35695
RNF11	7.35213
SMC2	7.35101
TMEM154	7.29638
GMDS	7.20033
FAM189A1	7.1512
CYB5R4	7.1297
WDR7	7.12742
DMRT1	7.10127
TMC5	6.97822
BMP2K	6.9143
NFKBID	6.89956
GCA	6.85375
KRTAP4-11	6.83037
SPINK6	6.82944
RBMS3	6.76003
EYS	6.65187
SGCZ	6.62912
PANX3	6.57007
GSTT1	6.50695
RASGRP1	6.49465
MRPS16	6.41154
MSR1	6.23893
CCDC178	6.19193
PON3	6.12883
EIF4EBP1	6.05891
TSPAN12	6.00323
CBLC	5.92255
RFC3	5.87825
DCN	5.82954
NKD1	5.82307
METTL24	5.82298
DOCK1	5.78122
INSYN2A	5.78012
GOLGA4	5.71489
SPA17	5.68002
MARCOL	5.67743
EXOC3L2	5.63028
CYTH3	5.61845
SYT1	5.58271
CPPED1	5.58213
APLP1	5.58166
DEFB108B	5.52988
QPCT	5.49896
CFAP70	5.48168
ANXA7	5.45473
AGAP1	5.45326
SEMA6A	5.42243
CYTIP	5.35913
PSMC4	5.35438
FAP	5.31978
TDP1	5.31168
TLR10	5.29434
POTEA	5.27695
TMEM121	5.26327
PDILT	5.25444
GRM5	5.24484
P4HA1	5.22565
TLR1	5.12011
KIRREL2	5.09584
ZNF90	5.01333
PKHD1	4.99215
DNAJC9	4.95248
FOXL2NB	4.93318
PSMG4	4.92221
SQLE	4.90089
WASHC5	4.88352
GJD3	4.87312
SPDL1	4.85577
ANK2	4.79938
DMBT1	4.77696
HAO1	4.75607
MAGI1	4.75173
ASIC2	4.73168
IFNL2	4.729
MFSD14C	4.67805
CCDC172	4.65132
ZNF780B	4.6276
FGF12	4.62404
BTC	4.62355
GCNT2	4.61949
ZNF572	4.56679
THSD4	4.56581
MUC19	4.56118
SWAP70	4.54381
ANKDD1B	4.5345
ANKS1B	4.53014
KCNH7	4.50292
HAPLN2	4.47641
IFNL1	4.46373
LANCL2	4.46228
GRXCR1	4.28661
LEPROTL1	4.27375
NECAB2	4.2714
ARHGEF18	4.25072
CASC3	4.24792
BNC2	4.24215
SYNE2	4.22357
KRTAP4-12	4.16821
SLC45A2	4.13849
DCTN6	4.11902
MDC1	4.11096
FCHSD2	4.10703
ZNF829	4.08609
SLC17A5	4.05099
CPNE8	4.03238
ING3	4.00973
USP43	3.99685
MICU1	3.9433
SV2C	3.9398
MYOZ1	3.88328
SNTG2	3.88291
MANBA	3.83256
PBOV1	3.82608
BVES	3.81126
SEPTIN9	3.79158
LMOD3	3.75619
DEFB131B	3.70529
SEMA4A	3.68268
ZNF300	3.68153
PAK1IP1	3.68108
NPL	3.65953
GLYATL2	3.64243
ISY1-RAB43	3.63699
ISY1	3.63699
BCAR3	3.62516
CNTNAP2	3.5787
RGS13	3.54684
PLEK2	3.52708
EDNRB	3.52103
SLC9A9	3.51745
NUAK1	3.51282
CHST10	3.50136
ANP32A	3.47126
COL5A2	3.4704
ZNF782	3.39273
ZFHX4	3.37637
ASCC3	3.33346
GFRAL	3.31004
ATP8A2	3.30997
PYROXD2	3.30982
MAP10	3.2939
TRPM8	3.27234
TMEM14C	3.26353
LGSN	3.26271
SMYD3	3.24394
CCDC57	3.21672
TMEM132D	3.17035
TMEM131L	3.1249
PSG3	3.09615
VEGFC	3.08997
IZUMO2	3.08435
PTPRO	3.07981
RXFP3	3.07754
SLC4A4	3.06219
NEGR1	3.0522
SYNPO2L	3.03892
OR11A1	3.03798
KCNJ6	3.02558
BCL3	3.01549
ACBD5	3.00722
ACOXL	2.97851
OSGIN1	2.97411
SPINK5	2.96804
CLDN16	2.96628
DHX16	2.95022
HTT	2.9369
GANC	2.92781
SPINK14	2.92632
AGBL1	2.92404
CPT1B	2.90477
EDARADD	2.83837
AVPR1B	2.83246
LUZP2	2.80244
DCT	2.77625
ZNF763	2.76428
TTC24	2.73596
MMP26	2.73271
MYBL2	2.70913
CERK	2.69345
HDC	2.68874
POLN	2.67764
CD226	2.67664
ARHGAP18	2.66576
SMCO2	2.66436
ADCYAP1R1	2.65471
ZSCAN5C	2.62674
KLHL14	2.60846
PYGO1	2.59745
SYCE3	2.56564
HRG	2.55732
SCFD2	2.53847
RAB27A	2.527
FOXL2	2.51631
TIPARP	2.51113
EGLN1	2.51001
RARA	2.50732
LIPC	2.50379
TRNP1	2.50216
FLOT1	2.49981
TENT5B	2.49566
GRM4	2.48491
ZSCAN5B	2.48337
LGI3	2.48029
CTSV	2.46745
SLC13A2	2.46332
PPP1R14C	2.46276
DNAH6	2.45522
SORCS1	2.44598
ARPC1B	2.43473
PDZD2	2.40732
ZNF444	2.4003
PLXNA4	2.39369
ITGA9	2.38183
GRID2	2.34963
CDC14A	2.3278
CCDC85C	2.32129
XIRP2	2.32071
PXDNL	2.30835
ZNF823	2.282
ABCA13	2.27754
PALM2AKAP2	2.23504
RAB43	2.22014
HECW2	2.21165
GABRG3	2.18542
PTPRN2	2.17865
ARPC1A	2.16107
PPP1R18	2.15458
MYO18B	2.15227
ZNF121	2.15001
SERPINB2	2.13923
OR2W3	2.13573
LRFN1	2.13374
ZNF787	2.13373
IPO5	2.13312
ANAPC5	2.11074
SLC27A2	2.11027
IMMP2L	2.11019
MAP3K19	2.07989
PDE4DIP	2.06465
HR	2.0489
PSMB2	2.04601
MTUS2	2.0444
ECSIT	2.03879
SMAD9	2.02766
ANO3	2.02737
MAGI2	2.01912
NAALADL2	2.01438
TOP2A	1.99602
SYT7	1.99598
RUFY3	1.99178
SPAG17	1.98535
NKAIN1	1.9607
LGALS8	1.95717
ARPC5	1.95156
LINC02210-CRHR1	1.94021
UBE4B	1.92043
BMPR1B	1.91137
ACER1	1.88926
RALGAPB	1.88753
FBXO15	1.85961
PDE10A	1.852
LRRC8A	1.84888
C6orf136	1.83273
ODF3L2	1.82018
MOXD1	1.81793
SERPINB7	1.81198
MSL1	1.80684
AVEN	1.80465
CAPN14	1.78967
ELAPOR2	1.77217
DYTN	1.77046
SDK1	1.76776
PROX1	1.76652
PARVA	1.74825
DNAH14	1.74726
RAE1	1.74434
EFCAB11	1.74318
UACA	1.73518
RANBP17	1.73516
ENPP1	1.73449
TMEM39B	1.73385
FRG2C	1.73368
THSD7B	1.72913
ASH2L	1.72847
KHNYN	1.72327
NXPH1	1.71838
BCAS3	1.71627
DIP2C	1.70501
ARL14EPL	1.70105
OR1L4	1.69622
C14orf28	1.69388
HLA-DPA1	1.68725
CELF2	1.66873
GRHL2	1.66085
VSTM5	1.64576
GAREM1	1.63932
MYH14	1.63614
ARHGAP31	1.61895
TMEM117	1.6134
ARHGAP39	1.60624
C1orf185	1.60172
GRSF1	1.59406
DGKB	1.58478
CARD11	1.57384
GCG	1.56976
KLHL1	1.56681
NID2	1.55983
ARHGEF4	1.54717
SLC7A1	1.54463
ZNF780A	1.54197
ITGA11	1.5418
HLA-DPB1	1.53993
C1QTNF8	1.53766
PNLIP	1.53174
ZNF407	1.52989
PPP2R5C	1.51797
QRFPR	1.51684
PPARD	1.51291
OR10C1	1.50291
MED6	1.49527
PDAP1	1.49211
PSMC1	1.48551
NRDE2	1.48551
MTCL1	1.47605
HSD11B1	1.47404
ATP10A	1.46879
PSG8	1.46334
SPEF2	1.46287
DNAJC1	1.46051
RAPGEFL1	1.45628
HERC2	1.45175
TLR6	1.44956
SPATA16	1.43643
ADGRE1	1.43182
KLHL2	1.42764
ZNF568	1.42446
ZNF134	1.4239
RGL1	1.41736
MTRNR2L3	1.40972
OR2H1	1.40203
GALNTL6	1.40079
MARCHF1	1.38946
MRAP2	1.38631
RASGRP4	1.37556
AADACL4	1.36599
TULP3	1.36425
RPP40	1.36111
SLC5A8	1.35838
APBA2	1.35817
PRKG1	1.35049
CLASP1	1.34961
DDX60	1.3482
CRISPLD1	1.34624
SUCLG2	1.3457
KCNAB1	1.34396
RSPO4	1.34183
CERS6	1.33648
HPS1	1.33476
PLCXD3	1.32485
DHX34	1.31117
FUT10	1.2998
LRRC42	1.2971
CLUAP1	1.28595
ZDHHC17	1.28396
SESN1	1.27318
REEP4	1.27159
RGS8	1.24808
DSCC1	1.24706
MSI2	1.24087
PRH1-TAS2R14	1.23619
MB21D2	1.22907
NAA60	1.22818
MLLT3	1.22328
FAM98B	1.21827
KPNA7	1.21574
ELAVL2	1.20284
ZNF653	1.20138
GAS6	1.19831
ZRANB3	1.19343
CHMP4C	1.18806
C16orf90	1.18007
CDH4	1.17408
ARHGAP10	1.17092
MXRA8	1.16406
TTC39A	1.14446
AURKAIP1	1.14012
KRTAP4-6	1.1397
C2CD3	1.1383
RAB3GAP1	1.11965
GRIK2	1.11594
SDR39U1	1.10116
USP20	1.09901
MYO1B	1.09448
C16orf46	1.08873
GCNT3	1.08804
ACSBG2	1.08681
IL20RA	1.08486
SCHIP1	1.0799
IQCJ-SCHIP1	1.0799
XRCC4	1.06924
CIT	1.06875
EPHX4	1.06422
KAZN	1.06015
KCND2	1.05543
PSMD8	1.05429
LRRC10B	1.05039
OR51F1	1.05023
NEK11	1.04542
MYO5B	1.04247
SPATA5	1.0381
NPFFR2	1.03691
PLCB4	1.02971
MINDY4	1.02729
PSMA8	1.01626
DOCK3	1.00831
TLK1	1.00722
NUP42	1.00697
NCAM2	1.00433
PCTP	1.00148
ANKRD7	1.00071
TUBB2B	0.997405
BANK1	0.984022
APOBEC4	0.981551
UCP3	0.976975
SPAG6	0.972401
RPTOR	0.9606
CCNK	0.957834
MICALCL	0.953735
CDH7	0.950869
S100A8	0.950289
S100A7A	0.950289
OR52Z1	0.947612
SEC61B	0.947602
NUDT3	0.932658
RPS10-NUDT3	0.932658
CROT	0.931543
SLC30A9	0.930693
EP400	0.92596
DEF6	0.915399
ZNF367	0.914551
IFI16	0.912842
ALG1L2	0.908647
STARD13	0.906097
GKN1	0.90379
TRIM58	0.901447
LARS1	0.897117
ZDHHC11	0.894856
C3orf52	0.89251
TERB2	0.892175
COX7B2	0.891394
WDR75	0.889531
GRK3	0.884366
DCTN4	0.881001
APLF	0.879505
OVCH2	0.877986
GMFG	0.877985
SIAH2	0.869634
DHRS4	0.865269
EFCC1	0.862466
OR10A7	0.862433
FHOD3	0.860905
DNAAF4	0.860607
EPYC	0.860313
EIF1	0.85813
DSC1	0.854677
RYR2	0.850285
ADGRD1	0.849463
FAM98C	0.847209
PODN	0.845757
MEGF10	0.841316
CFHR3	0.824411
ABCA4	0.822732
SAMD5	0.813362
CPA6	0.812696
PRKG2	0.802818
FAM184B	0.801357
GPR107	0.795847
HNMT	0.795205
SMIM28	0.787936
KLHL5	0.786751
MTOR	0.78595
SETX	0.784926
INPP5D	0.775284
SMIM35	0.772584
BUD31	0.771049
TMEM132C	0.768292
CFAP57	0.763767
SPO11	0.756808
SEMA3C	0.755347
CNBP	0.748485
PKD1L1	0.746921
MRPS18A	0.74679
RSPH9	0.74679
ESYT2	0.746497
SGPP1	0.736204
NELL1	0.730384
OR10T2	0.722232
TIMM21	0.720876
ZER1	0.718569
ADGRG7	0.717515
APP	0.717392
DPYSL2	0.713213
SUMF1	0.709536
LRRN3	0.706135
TTC26	0.704173
KRTAP5-9	0.702827
PTCD1	0.691744
ATP5MF-PTCD1	0.691744
GRIK1	0.684204
KCNJ16	0.68296
SLC24A2	0.682824
AP3B1	0.681635
OR7D4	0.677944
CPSF4	0.677589
FBXW7	0.675329
GAS7	0.674231
LRRFIP1	0.670837
MME	0.669097
ZNF700	0.668316
UGT2B17	0.667538
MYO19	0.666505
OCA2	0.660035
ZSCAN4	0.65467
FNBP1	0.651043
RSL24D1	0.64575
KCND3	0.64192
IFT122	0.636732
TTC28	0.633805
PLK1	0.624568
PKP1	0.622655
ZCCHC14	0.622593
CMSS1	0.619902
ERO1B	0.606843
TRABD2A	0.60608
HMGA2	0.604847
KLHL9	0.603981
DAB1	0.599688
TECRL	0.597918
MYO15B	0.593464
XXYLT1	0.592035
FAM168B	0.590065
ABCA1	0.589406
PTCHD4	0.58459
ZNF285	0.583598
ANKRD55	0.581951
CCN3	0.573929
OR5P2	0.573374
MRTFB	0.573091
SH3D19	0.571066
DSCAML1	0.570331
FGF1	0.56596
FTMT	0.564574
SLC35A3	0.562975
PI15	0.561895
EPB41L3	0.558304
PDE11A	0.55534
SRFBP1	0.549924
TNIP3	0.544162
VAV1	0.539044
GAN	0.53045
SERPINB10	0.530344
C4BPA	0.526653
STAR	0.522688
OR9A2	0.521284
CYP3A7	0.519841
CYP3A7-CYP3A51P	0.519841
NPAS3	0.518837
NDST4	0.517822
WDR89	0.516763
ZNF804B	0.514722
CEACAM18	0.512601
ULBP2	0.511874
PPP3CB	0.507721
MAPK10	0.503913
MRPS18B	0.503224
MRPL45	0.50282
EPHA6	0.500493
TBC1D13	0.499169
RUBCN	0.499049
SLCO1B3-SLCO1B7	0.498282
DMTN	0.496661
KDM5A	0.490489
OPCML	0.490311
BBS12	0.489043
ZMYM6	0.484443
CTTNBP2	0.48069
ACSS3	0.480001
MINDY3	0.479577
MRPS28	0.475584
MYO5C	0.471841
HEBP2	0.470462
ERN2	0.469456
HTR3B	0.468376
PRPF8	0.464814
STK10	0.463734
KERA	0.461674
LAMC2	0.460878
MCC	0.45471
DAB2IP	0.454012
TMEM30A	0.453447
FAM183A	0.442524
CFAP126	0.441126
DCAF4L1	0.43813
STON2	0.430833
LRRC52	0.429799
TAGAP	0.429793
ZNF69	0.429455
SLC2A10	0.424092
LHFPL6	0.419435
PYGL	0.4165
BTNL2	0.415858
OR1K1	0.412753
CD1E	0.412591
OSBPL6	0.407847
CYP3A4	0.406363
HEATR1	0.405649
CCDC88A	0.40538
GSTA3	0.404458
ABCC11	0.403702
ZNF626	0.402822
CNR2	0.40261
NR1D1	0.402234
PDE6B	0.401985
DEPTOR	0.401724
IPMK	0.400938
ARMC2	0.397864
TMEM266	0.395034
ANO6	0.393874
TENM2	0.392358
CYP2C18	0.391922
GRIK3	0.386684
GRIK4	0.383174
CRYBG1	0.382541
IFNA13	0.382098
DBT	0.379814
RFXAP	0.379251
NLGN1	0.376468
PLEKHG5	0.37631
CAMK2D	0.375683
ATP5PD	0.370151
ZKSCAN5	0.369328
CUX2	0.367682
ZNF277	0.367166
PGLYRP4	0.367025
TSPYL5	0.364707
COL6A3	0.363773
GGN	0.362736
RNF150	0.362321
SH3BP2	0.36194
CSTL1	0.361589
OR5AC2	0.358919
CCL15	0.357121
PAQR5	0.355937
SYNC	0.353881
ANKFN1	0.353714
ZNRF2	0.353286
SGCD	0.350769
HIF1AN	0.350749
CFHR1	0.350545
SBNO1	0.347262
TMEM196	0.347261
SIK3	0.346082
LNP1	0.344274
OAF	0.344174
SENP2	0.343579
BTBD8	0.341093
WFDC2	0.340974
LOXL2	0.337434
CDYL2	0.337092
SMARCA2	0.336109
KMO	0.334386
LRFN2	0.334345
CENPN	0.332587
OR1L3	0.326271
PKN2	0.323275
PTPRM	0.323064
CEP43	0.321372
GLYAT	0.320995
TAS2R50	0.319967
KIAA1217	0.319057
MAST4	0.318007
TMTC2	0.316719
PIP4K2A	0.315855
DCC	0.315358
LIM2	0.313662
NOL9	0.311526
PLSCR1	0.311118
LAMA2	0.309326
GPC5	0.308738
FBXW11	0.308649
RABIF	0.308489
LRRC14	0.306416
EBNA1BP2	0.305885
BICC1	0.305477
TMEM268	0.304724
NAIF1	0.303152
FICD	0.298573
GLI2	0.297017
TMEM132B	0.295281
USP25	0.294927
C1orf94	0.292341
LRRC24	0.292179
GPR39	0.28758
HOOK3	0.285845
C8orf82	0.285326
VAV3	0.2827
ADCY5	0.280093
C8orf44-SGK3	0.276465
SNTB1	0.27453
NCKAP5L	0.273962
ZNF492	0.273834
MBOAT4	0.273438
CYP27A1	0.273325
CLDN17	0.269617
MAP7	0.269188
CD180	0.268698
SPRR3	0.265164
TMCC1	0.259895
RASAL1	0.25969
TEX53	0.259623
SYT16	0.259089
ADCY2	0.258269
PDE4B	0.257373
PCNX4	0.254692
LILRA2	0.253726
ARSJ	0.253349
SERPINB11	0.253127
RCAN2	0.250703
TTC39C	0.250627
TMEM145	0.247498
ACKR3	0.246668
PPP2R2C	0.246125
CDC6	0.245243
DNER	0.243961
FYN	0.243958
DUT	0.242314
SLC35F2	0.240162
CDH12	0.237503
CLMN	0.236779
ITGA8	0.236193
SH3RF2	0.235899
IL7	0.232435
ZBTB7B	0.232149
CLDN14	0.227995
SMURF2	0.227012
CA10	0.226509
BCAM	0.225334
PRDM10	0.224313
EPS15	0.223474
GPR158	0.223174
KIR2DL3	0.221817
PHF20	0.221673
KMT2C	0.221301
TMEM35B	0.219506
SPECC1L	0.219182
LUC7L2	0.218351
FMC1-LUC7L2	0.218351
RPF2	0.216756
KLHL12	0.215865
LIMCH1	0.213667
SGK3	0.213556
HHLA2	0.213266
PON1	0.212348
OR13C9	0.210742
ABI3BP	0.210134
PLPPR5	0.207963
COL22A1	0.207874
DNAJC5	0.205805
PSTPIP2	0.205522
MYO9A	0.204743
CENPF	0.203188
ST8SIA3	0.20263
STPG2	0.200884
C12orf56	0.200464
TNR	0.200283
SERINC2	0.198593
MACROD2	0.198066
MEGF8	0.197625
THRA	0.196809
LRRN1	0.196476
RPS6KA2	0.196371
BIRC6	0.196076
CERCAM	0.191273
AIPL1	0.19073
VWA8	0.189706
SETD3	0.187463
HIP1R	0.187365
PPM1D	0.187355
KLHDC7B	0.186318
LRRC61	0.185369
ITGA6	0.184177
SLC5A1	0.183905
ZC3HAV1	0.183772
SLC26A7	0.183192
LAMB4	0.182087
FCER2	0.181124
NMNAT1	0.180702
MSS51	0.18
APOBEC3H	0.179742
ZMYM1	0.179513
GRK5	0.178757
FAT3	0.178726
PNKD	0.178558
SOAT2	0.178257
FOXM1	0.175548
PDE6C	0.175504
ZNF654	0.17515
CGGBP1	0.17515
COPG1	0.175031
TRIP13	0.174603
TANC2	0.173501
FLT1	0.17185
MICALL2	0.171833
UBE2J2	0.171727
SLC4A10	0.171163
AFM	0.169687
NDST1	0.169486
NDUFB5	0.168901
NMI	0.16874
CFAP251	0.167558
IFNA6	0.166877
CHD6	0.165502
FOLR3	0.164921
ADD1	0.164763
NNT	0.164314
TRIQK	0.163953
HK1	0.163167
CLPP	0.162731
GP9	0.160763
POU2F3	0.160406
ESR1	0.160365
POU4F2	0.159085
DGAT2	0.157616
EVC2	0.157543
SLC39A11	0.156792
VXN	0.156597
EXOC7	0.156594
KLC4	0.156443
ITGB5	0.15624
C14orf39	0.155979
DTNA	0.155637
SULT2B1	0.155491
GPSM2	0.155391
TRERF1	0.154982
RIT2	0.154238
LINGO2	0.153996
TEKT5	0.15176
PITPNB	0.151699
SS18	0.150798
AHNAK	0.1506
GTF2F2	0.14994
AIM2	0.149899
PACRG	0.149456
ZNF114	0.14942
TPD52L1	0.148729
HELZ	0.148354
KLHL28	0.14804
RIN2	0.144485
LDB3	0.143846
ZEB1	0.143751
VAV2	0.143197
MEIOB	0.142542
SPIN1	0.140124
SMIM3	0.138496
CDK6	0.138174
PLD1	0.136887
CHST8	0.134884
SH3RF3	0.134353
SLCO1B7	0.134197
MYOF	0.133367
TMSB10	0.131843
PHACTR3	0.131368
SLC44A1	0.131318
SLC41A2	0.130825
FCGBP	0.12876
EREG	0.128619
FREM2	0.128294
JHY	0.127899
CRHR1	0.127265
CUL2	0.127219
FAM210B	0.124961
HLA-DRB1	0.123676
RHOJ	0.122223
SERPINB12	0.121859
PHYHD1	0.121659
WDFY4	0.119775
ATP23	0.119723
GADL1	0.119657
IL33	0.11961
CCNF	0.118755
NOC4L	0.117397
CCDC32	0.116832
C1orf127	0.116437
OR7E24	0.115676
SFTPC	0.115605
ALB	0.115392
DTX1	0.113254
NFIL3	0.112251
SIGLEC8	0.110861
TBCE	0.110462
ROR1	0.109561
CACNA1C	0.109246
MOGAT2	0.108955
BHMT2	0.108952
CMIP	0.107283
RBBP4	0.107204
LARP4	0.106204
CCZ1B	0.105302
RFX8	0.105175
WFS1	0.104054
EIF3J	0.103805
IFNA10	0.103688
MRPS9	0.103142
COX7C	0.102632
PLAA	0.101848
NAA30	0.0998868
RFPL3	0.0996823
ATP2B4	0.0992375
UNC80	0.0985601
SHCBP1L	0.0981762
ABL1	0.097463
NARS2	0.0974385
EBLN1	0.0972528
CLDN1	0.0970771
ZNF648	0.0965587
KIAA1522	0.0963923
NTSR1	0.0962267
CHCHD6	0.0962056
RHEX	0.0960121
ADGRG5	0.0954607
RYR3	0.0948255
GAST	0.0947505
MYH11	0.0942305
PRKN	0.0933456
KRTAP21-3	0.0928789
DIAPH3	0.0917539
IFNA2	0.0913387
MYO3A	0.0912151
GPR137B	0.0911547
DACH1	0.0910759
B3GALT1	0.090945
CUL9	0.0908078
ELAVL3	0.0901855
TAF1B	0.0889396
ERGIC1	0.0881278
ONECUT2	0.0873573
HAUS3	0.0873435
BPGM	0.0873264
STX3	0.087117
CD300A	0.0866507
PALMD	0.085879
MRPL2	0.0848225
PREX2	0.0843134
GOLGA6L7	0.0828007
SETSIP	0.0819227
MIPOL1	0.0815553
SEMA5A	0.0805237
ERBB4	0.0788545
ABCF1	0.0785886
KRT78	0.0775861
PRR19	0.0769316
PTPRK	0.0766094
ODAD3	0.0759608
CDH18	0.0754244
CWF19L2	0.0752554
RNFT2	0.0751056
SYCP2L	0.0747302
HS2ST1	0.0743693
MC5R	0.0742711
ANAPC15	0.0742555
C2CD6	0.0737824
ACTL6A	0.0737383
SLC27A4	0.0736229
ANKRD27	0.0729587
RGS7	0.072597
SLC12A1	0.0725813
RASSF6	0.0716961
RPN2	0.0715496
IFNA16	0.0711402
TMEM163	0.0710704
ENPP6	0.0709062
SDK2	0.0708378
TEX101	0.0707677
MCM6	0.0705222
NHSL1	0.0703241
RTTN	0.0700102
HAP1	0.0698657
MRPL47	0.0688502
TCTN2	0.0687499
ST8SIA1	0.0683803
CREM	0.0669433
SKP1	0.0666087
MYOZ3	0.0662233
MTIF2	0.0661625
PIP	0.0657036
IQCM	0.0654203
PRICKLE1	0.0653861
PPARGC1B	0.0645475
FAM149A	0.0643743
PDGFD	0.0641937
ANO10	0.0639142
PID1	0.0637692
TEAD4	0.0627277
CNTLN	0.0625312
DDR2	0.0625281
CTBS	0.0621982
NARF	0.0619575
P3H2	0.0618106
TTC30A	0.0603318
UGT2A1	0.0601855
UGT2A2	0.0601855
UNC5A	0.0593414
ADPRH	0.058772
KRT5	0.0587191
FAM135B	0.0586698
LDHB	0.0585854
LCOR	0.056529
LONP2	0.0563392
SPINK8	0.0555403
HLA-DRB5	0.0555032
AURKA	0.0554947
NDUFA8	0.0554168
SETDB2	0.0551939
LPIN2	0.0547842
ELF2	0.0536069
SAXO1	0.0534727
POLR1F	0.0521558
CELA3B	0.0520884
GP5	0.0520881
DHRS7	0.0517209
HNRNPD	0.0517196
CARD10	0.0513493
ARHGAP8	0.0512029
PRR5-ARHGAP8	0.0512029
PADI2	0.0507032
SEMA3E	0.0505619
ABCB11	0.0505279
LRFN3	0.0504898
ENAM	0.0503662
KITLG	0.0502134
GNAL	0.0498656
NUTM2G	0.0491341
PMVK	0.0491258
BAG4	0.048651
PBXIP1	0.0481343
TAS1R3	0.0475893
IQGAP3	0.0473193
HIF1A	0.0470285
LRRC7	0.0469686
UBE3C	0.0468007
CNTNAP5	0.0464329
POU6F2	0.0463272
NAT1	0.0461878
ADAM22	0.0458358
ARHGAP40	0.0453516
MYBL1	0.0453492
KIF26B	0.0451743
AGAP5	0.0447896
GAD2	0.0441707
ATP5MF	0.0441416
PTPN14	0.0438783
LEXM	0.0430517
CUL7	0.0425514
LOC400499	0.0418514
ARL15	0.0414857
BCL2	0.0414348
PRKD1	0.0414221
TNFAIP8	0.0413303
FRRS1	0.0409325
H2BC7	0.0408188
NADK2	0.040691
SLIT1	0.0405375
PAX2	0.0399987
NEBL	0.039434
RPL22	0.0392083
UMAD1	0.0391618
PIK3C2B	0.0390748
TOX2	0.0390264
KEL	0.0386402
NECAB1	0.038412
OR13C2	0.0380786
LRIG3	0.0378378
FGL1	0.0376082
KLF4	0.0373
ZC3HC1	0.0372247
LOC118142757	0.0367446
GUCA1A	0.0367446
ADCK2	0.0364545
MRPL39	0.0364134
CIC	0.0363328
SCARA5	0.0361227
DYNC2I2	0.0360759
PAFAH1B3	0.0359609
DDX51	0.0357132
NAV3	0.035382
LARGE1	0.0352222
ZNF775	0.0349905
C9orf78	0.034104
CHRM5	0.0340483
SSU72	0.0338897
KRTAP19-8	0.0333767
CTNNA2	0.0332792
SH2D3A	0.0332263
ADAM29	0.0330474
PLEKHG4B	0.0327899
SERPINB13	0.0327305
CISD1	0.032703
TBC1D30	0.032687
SCG2	0.0325188
UBAC1	0.0323533
SLC20A2	0.0322662
RELN	0.032179
AMBN	0.0320688
ZNF394	0.03199
OR51I2	0.0318749
FSTL5	0.031861
GSTCD	0.0313779
TUBA3D	0.0313669
CSMD1	0.0309119
BMP7	0.0305591
GTF3C6	0.030557
SLC18A2	0.0304264
C3orf70	0.0296904
KRTAP9-4	0.0295449
HS3ST4	0.0294255
ALG12	0.0290514
ZNF649	0.0289924
PGM5	0.0288721
TAS2R14	0.0285076
RGS22	0.0284268
RBM22	0.0284211
CATSPERE	0.0283225
CYP4Z1	0.0276083
STX2	0.0275418
SIRPA	0.0272757
SLC25A21	0.0271496
PKN3	0.0270302
MOB1B	0.0268524
C17orf50	0.0267384
TSHR	0.0266382
RGS9	0.0262333
MXD4	0.0259005
ANTXR1	0.0255222
UBXN4	0.0253614
ZPBP2	0.0252501
MKLN1	0.0251742
ZNF536	0.0248691
UNC45A	0.0247687
ZNF816-ZNF321P	0.0247117
S100A9	0.0247065
PATL1	0.0242312
LCT	0.0242202
BTNL8	0.023773
ADGRL2	0.0232791
CBX3	0.0232638
ATP6V1G3	0.0231772
PTER	0.023079
MYOZ2	0.0230745
DNAJB9	0.0228685
IQCG	0.0228087
PPP1R2B	0.0227361
SPTB	0.0227273
KLF12	0.0226046
CTDSPL2	0.0221514
KCNB1	0.0220577
PRRX2	0.0219826
CEP162	0.0218439
SKP2	0.0217714
SIGLEC10	0.0217669
KIRREL1	0.0216808
C4orf47	0.0215915
COL4A3	0.0212767
SIGLEC12	0.0208729
HCRTR2	0.020793
EIF4E	0.0206384
TYR	0.0203475
RAB27B	0.0203145
NLRP1	0.0202029
NFE2L3	0.0200545
PRIM2	0.0199973
NRXN1	0.0199348
ICE1	0.0198972
ARHGAP28	0.0197618
TRHDE	0.0196748
VCPIP1	0.019576
CYP11A1	0.0195207
ASTN2	0.0193544
H2AC7	0.0192397
H3C4	0.0192397
SH3BGR	0.0192106
DST	0.0187824
CMTM7	0.0187578
ZNF878	0.0186997
ZNF728	0.018664
TMEM33	0.0184871
CRY1	0.0183382
SLC18B1	0.0183023
ATF6	0.0180382
PTPN2	0.0179426
PPIP5K2	0.0178359
MATN4	0.017428
MYOCD	0.0173658
JRK	0.0173413
SH3PXD2B	0.0171673
CLPTM1	0.0171528
THAP5	0.0170329
UTRN	0.0169232
MCF2L2	0.0167978
MECOM	0.0165715
QSER1	0.0163961
CCDC110	0.0163504
SPG11	0.0162118
CARMIL1	0.0159255
TNS1	0.0159122
SLC28A2	0.0155242
AKR1B10	0.0155138
ZNF610	0.0154798
LINGO1	0.0153594
SET	0.0153373
CAPRIN1	0.0153097
IQSEC1	0.0151689
SYCE1	0.0150235
SAFB2	0.0147717
RYR1	0.0147003
GUCA1B	0.0146635
EOMES	0.0145561
TET1	0.0144863
KRTAP5-8	0.0144665
ABHD16B	0.0142046
KCNQ3	0.0141108
TTC39B	0.0137188
PAX1	0.0136915
KRT79	0.0136217
ROR2	0.0135812
SMAD5	0.0134542
ZNF76	0.0133351
GABBR1	0.0133094
PALB2	0.0132975
TMEM220	0.0131839
ADPRM	0.0131839
HNRNPA2B1	0.0131615
RIMBP3	0.0131227
ACTN4	0.0130642
RGS10	0.0128546
ANGPT2	0.0128207
SLC22A9	0.012786
ANO2	0.0127548
SHC1	0.0125613
OR6C74	0.0125573
PDE1C	0.0123616
OSTC	0.0123545
STXBP5	0.0123412
PPME1	0.0122857
NPNT	0.0121668
REPIN1	0.0121492
FCRL5	0.0120527
CD300LB	0.0119261
DPP10	0.0119221
OR7G3	0.0118018
OR52N1	0.011796
OR52N5	0.0116687
NMT2	0.0116553
NSD1	0.0115629
PARP4	0.0115424
ABCG8	0.0115184
BLM	0.0114943
ZDHHC12	0.0114743
UGT2B4	0.0114147
UBXN8	0.0113457
CD300C	0.0112708
NPAS2	0.0112481
ZNF99	0.011239
GRB7	0.0112313
FAM104A	0.0111182
BRF1	0.0108518
EPC2	0.0108488
PES1	0.0107812
EFCAB13	0.0106452
CCDC33	0.0106219
KCTD16	0.0105692
OR7G1	0.0104492
SWSAP1	0.0103711
DROSHA	0.0103686
B3GALNT2	0.0103293
XKR8	0.0102957
NRG1	0.0100644
ACOT7	0.00994111
GALNT7	0.0097927
KLRG2	0.00961479
FAM83A	0.00959374
TLL1	0.00952889
PATJ	0.00950304
IKZF3	0.00948105
HPSE2	0.00941971
MAP6	0.0093298
VDAC3	0.00924304
SYNE1	0.00922922
TMEM191B	0.00906662
CUBN	0.00904536
KCNIP1	0.00902223
ADAMTS17	0.0090151
FGD5	0.00899464
BTLA	0.00897534
GCSAM	0.00896579
TMEM184A	0.00890755
LMBRD2	0.0087368
DNAJC22	0.00870864
TAS2R4	0.00868974
COL6A6	0.00868424
RSU1	0.00853225
ZNF841	0.00851404
RAMP3	0.00831394
CFAP299	0.0082997
SLC49A3	0.00828139
OR56B4	0.00818818
LDLRAD3	0.00816319
GEMIN4	0.00814585
OR9K2	0.00813005
CHRNB3	0.00811783
ESRRB	0.00806156
GABBR2	0.00799399
COL4A4	0.00795293
FLAD1	0.0078953
LYZL6	0.00785517
ANGPTL7	0.00782816
TMEM232	0.00779512
PAPSS2	0.00776573
ADAM10	0.00760912
C16orf71	0.00751373
KCNMB2	0.00751075
BEND4	0.00751046
CCDC88C	0.00750205
AGPAT4	0.00748595
DNAH17	0.0074432
KCNIP4	0.00744207
ATAD3A	0.00738177
DARS1	0.0072616
PSD3	0.0071991
NUDT18	0.00719469
HMGB2	0.00718645
DUSP18	0.00715378
SLC35E4	0.00715378
GPALPP1	0.00713437
FAM91A1	0.00706014
CPXM2	0.00703439
FH	0.00702112
PRH2	0.00699856
SLC8A2	0.00697873
SEMA7A	0.00695959
MLIP	0.00689784
TASOR	0.00687935
CEP55	0.00684481
PDHX	0.00677223
ADCY8	0.00672441
GALNT9	0.00670491
CNTN6	0.00662179
PAMR1	0.00660184
PHACTR1	0.0065237
OR2T11	0.00651261
ZMYM4	0.00648649
EGFLAM	0.00644951
PARD3B	0.00643576
S100A12	0.00638726
GLDN	0.00637928
F5	0.00625818
RNF111	0.00623534
CECR2	0.00616558
SLC25A36	0.00611428
ISM1	0.00608793
TRPV5	0.00603525
SCOC	0.0059184
GIMAP6	0.00585081
SLC30A8	0.0058238
SPRR2D	0.00578739
MYH9	0.00576553
SMIM41	0.0057478
OXR1	0.0056899
SELP	0.00565773
SRF	0.00565074
ABCC12	0.00563588
STAT4	0.00559626
SLC35F1	0.00556064
EPHB1	0.00554156
POGZ	0.00550374
PRPF39	0.00547824
GREB1L	0.00547138
MEIS3	0.00543945
CLDN10	0.00540452
MYLK	0.00532985
GIMD1	0.00531466
GOLGA8M	0.0052368
CNFN	0.00518879
ANKRD36B	0.00516688
PTPN21	0.00506118
RRP12	0.00505127
OR2M2	0.00491619
MYL5	0.00491383
NTRK3	0.00488195
SNRPN	0.00488045
SNURF	0.00488045
LRRC8C	0.00487609
PUS7L	0.00486634
RPLP1	0.00484134
FRMD4B	0.00481319
SIX1	0.00479843
BCAN	0.00476117
DHRS7C	0.00467929
LMNTD1	0.00461495
GYS2	0.00456555
TROAP	0.00454236
LAMC1	0.00451877
USP18	0.00451566
OBSCN	0.00450475
SEC31B	0.00446669
PTS	0.0044345
PTPRB	0.00443271
HSP90AA1	0.00442986
TC2N	0.00430367
REEP1	0.00430197
PDZRN4	0.00428109
GPATCH2	0.0042687
OR5P3	0.0042683
C12orf65	0.00421111
DOCK10	0.00419175
SFMBT2	0.0041595
BCL7A	0.00410304
C1orf167	0.00409953
GNA14	0.00401181
EXOC5	0.0039951
GPRC5C	0.00396407
CXCL8	0.0039603
IFNA17	0.0038558
GALNT1	0.00384821
NF1	0.00367626
ZIK1	0.00367219
RIPOR2	0.00364619
LEPR	0.00364565
ASB18	0.00356527
TFAP2E	0.00351251
MGST3	0.00350613
SYNPO	0.00349423
NDUFB2	0.00348734
SEC14L6	0.00344817
MEA1	0.00341668
PPP2R5D	0.00341668
TTC37	0.00341314
SLC13A3	0.00338296
PPFIBP1	0.0033379
MAP2K4	0.00330021
OR6K6	0.00329987
DNAH9	0.00329909
TFCP2L1	0.00327945
POLR1A	0.00327494
ASAP2	0.00322504
NGF	0.0032074
SCML4	0.00319707
RPL8	0.00319176
OR2T34	0.00318206
MEIKIN	0.00315606
NRDC	0.00313793
PHYHIPL	0.00312035
CLMP	0.00307627
CBLIF	0.00306481
GAS2L2	0.00300607
CNTN3	0.00297622
CBLN2	0.00294636
SLITRK6	0.0029225
EIPR1	0.00290816
CRNKL1	0.00289602
FAHD1	0.00288512
NRG4	0.00287748
FOXI2	0.00280725
PLET1	0.00270373
NKAIN2	0.00269829
NME6	0.00268454
ARNT2	0.00267154
ZNF7	0.00262541
CLNK	0.00257591
ERF	0.00255993
FAM76A	0.00254902
CDH13	0.00253261
FUCA1	0.00246662
FANCE	0.00242351
SLC35B4	0.00241428
PPA2	0.00239747
CD164	0.00238537
KCNMB1	0.00238204
RIMBP2	0.00232907
AGTPBP1	0.00232515
DERA	0.00231703
SYBU	0.00229659
SOX12	0.0022886
PTPRT	0.00227634
MALRD1	0.00221846
BCDIN3D	0.00217954
FOXK1	0.00213745
UBIAD1	0.00212474
UBE2D2	0.00210068
TNKS	0.00208682
LOC101928120	0.00206705
LRRC63	0.00205903
MOG	0.00203933
FNIP1	0.0020387
SPTSSB	0.00200186
R3HDM1	0.00199052
CD80	0.00198863
TACR3	0.00198013
MARVELD2	0.0019746
ACTRT2	0.00197431
VSTM4	0.00191858
NR1I2	0.00190867
RGL3	0.00190493
MGAT5	0.00188779
WNT9B	0.0018674
GRM6	0.00184043
PHACTR4	0.00182482
NTNG1	0.00182136
GOLGA6L2	0.00181502
SPINK7	0.00177102
PLD4	0.00176763
PHAX	0.00173914
KCNK13	0.00172399
UGT1A9	0.00169989
UGT1A10	0.00169989
UGT1A7	0.00169989
UGT1A6	0.00169989
UGT1A4	0.00169989
UGT1A8	0.00169989
UGT1A5	0.00169989
LAMTOR1	0.001696
OR2L8	0.0016844
RP1	0.00168187
LURAP1L	0.00168074
HAGH	0.00165422
CATSPERG	0.0016493
NAV2	0.00164391
CST3	0.0015939
RFX6	0.0015891
RGSL1	0.00158607
ALDH9A1	0.00158244
HES3	0.00158064
RAB11FIP3	0.00157794
NEK10	0.00156704
GJB6	0.00154325
RARRES2	0.0015391
TTC1	0.00152831
DKK4	0.00150866
ENAH	0.00150368
TBX19	0.00148733
CXCR2	0.00147623
GTPBP2	0.00145904
GPR148	0.00145582
LMCD1	0.00144921
ZC3H12D	0.00141629
FHAD1	0.00139428
CXCR1	0.00139143
DISC1	0.00135472
TREH	0.00134312
LDLRAD4	0.00134029
TSPAN5	0.00133546
ZBED4	0.00133338
PCDH10	0.00132169
PAK2	0.00130758
SYT17	0.00130659
CD244	0.00128341
PDE5A	0.00128044
POM121L2	0.00124898
LTV1	0.00123532
PSG7	0.00123235
SDS	0.00122437
KRTAP5-7	0.00121408
FOXJ1	0.00120988
EIF2AK3	0.00120012
CCNY	0.0011956
C20orf96	0.00118975
ARHGEF10	0.00118434
ARHGEF26	0.00117272
GRM3	0.00116924
ZNF337	0.00115351
NALCN	0.00114683
CCNYL1	0.00114658
KIF16B	0.00113549
BUB1	0.00111708
SOX4	0.00110653
CORO2B	0.00110438
PRDM16	0.00108689
GRID1	0.00108606
SPRR1B	0.00107231
EEFSEC	0.00104603
DNTT	0.00104508
MOB3B	0.00102275
GALNT17	0.00101778
TWSG1	0.0010177
ACVR1	0.00100426
AKAP6	0.000999935
FMN1	0.000997829
C1QTNF12	0.000983069
COTL1	0.00097727
EDAR	0.000976655
CCSER1	0.00097047
UBFD1	0.000970201
OR10V1	0.000962657
DSC2	0.000952387
SLC35F3	0.000937397
UBP1	0.000914929
DEPDC7	0.000911957
JAK1	0.000907588
NEFH	0.000900084
CABP5	0.000896183
TP53	0.000893102
FAM107B	0.00089192
IFNLR1	0.000888351
ADAMTS19	0.000887686
TMBIM6	0.000885739
PARP15	0.000871126
ZC3HAV1L	0.000869579
CADPS	0.000864015
OR2V2	0.000861821
C1QL4	0.00085663
ARHGAP20	0.000853792
CADM2	0.000852495
PYGO2	0.000842731
C2orf50	0.000829714
TTLL4	0.000828742
THEG5	0.00082577
TMEM260	0.000802386
SCN3A	0.00079251
DNM1L	0.000783227
OSTM1	0.000780301
POLB	0.000776147
HACD2	0.000760254
TFG	0.00074769
DUSP26	0.000744803
COL26A1	0.00074202
ECHS1	0.000740914
RBFOX2	0.000733258
PRKCSH	0.000731224
OR2A14	0.000717925
KCNB2	0.00071757
CCDC169	0.000717453
CCDC169-SOHLH2	0.000717453
ADAMTS9	0.00071174
DVL1	0.000709599
CRTAC1	0.000706553
COLEC10	0.000694201
NIFK	0.000692457
TTLL11	0.000689018
RADIL	0.000683619
RAB3D	0.0006834
CACNA1B	0.000675817
ACAN	0.000673514
GPR139	0.000667629
MYO16	0.000663017
RBM33	0.000660484
PTGES	0.000655595
STX12	0.000648624
DAOA	0.000648518
TSPEAR	0.000642605
CACNA2D2	0.000642603
COMMD1	0.000635429
OR2T10	0.000633209
OTUD1	0.000614974
UBE2D1	0.00061467
TENM3	0.000609682
RAD17	0.000599308
FBXW12	0.000597325
TPO	0.000592813
NMS	0.000591943
CAMKK2	0.000590346
MPHOSPH6	0.000580112
SAP30	0.000579786
MAD2L1BP	0.000579316
SIPA1L2	0.000575259
ALDH7A1	0.000571052
CAPN3	0.000566652
RPS10	0.000563783
NCR1	0.000555019
AKAP13	0.000554268
VAT1L	0.000551901
MYO1E	0.000549302
CDYL	0.000548767
SLC37A1	0.000546113
STEAP1B	0.000536021
TCN2	0.000535903
TYW1B	0.0005312
PXT1	0.000522015
SLC24A3	0.000514329
PCDH1	0.000512186
MRPS31	0.000512129
OR52H1	0.000503742
GAR1	0.000500947
TRAPPC5	0.000500945
GASK1B	0.000498697
SGSM1	0.00049422
OR6J1	0.000486762
CWC27	0.000486324
ODAD2	0.000483338
DNAH10	0.00048154
GRM1	0.000476191
COL28A1	0.000473009
PLXND1	0.000466772
CMYA5	0.00046519
EYA2	0.000463929
BNIP2	0.000461071
RAD18	0.00046075
ADH4	0.000460601
MTURN	0.000459896
SMAD1	0.000459505
DOCK5	0.000454447
SLAMF9	0.000446756
SLC15A5	0.000444634
CBFA2T3	0.000444449
BAIAP2L1	0.000440846
COL18A1	0.000440191
CDH8	0.00044014
SMO	0.000439219
YWHAB	0.000433494
ADAL	0.000429757
CPED1	0.000423518
ABLIM2	0.000419061
GUCY1A2	0.000412806
HJURP	0.000412479
SVOPL	0.000399734
RAPGEF6	0.000396278
NOS1AP	0.000394502
C1QL3	0.000391342
NOSIP	0.000389437
ZNF433	0.000385207
ZNF816	0.000384194
CACNB2	0.000383499
COL19A1	0.000381491
NOVA1	0.000379098
ADI1	0.000377769
HOOK1	0.000370659
RILP	0.000369705
CATSPER3	0.000353883
GPR153	0.000343929
MRPS30	0.000331739
DLC1	0.00033062
OR2T29	0.000329404
LCK	0.000326973
LCE4A	0.000310644
TBC1D7	0.000307803
LPCAT2	0.000307192
LIPE	0.000304029
CHMP1B	0.000303034
TP63	0.000299133
CLEC6A	0.000298097
TPH2	0.000297485
NXPE1	0.000296861
KRT9	0.000292489
MAK16	0.000291244
OLFML2B	0.00029083
TAFA5	0.000283019
ROS1	0.000282649
SRI	0.000281078
SOGA3	0.000280861
TNFRSF4	0.000270444
PIEZO2	0.000270248
ZNF682	0.000268606
ICMT	0.000266517
OR5AN1	0.000265145
FAM240A	0.000257812
PRR16	0.000254597
KRT14	0.00025226
TMEM88B	0.000251869
TTC6	0.000246394
CYREN	0.000242602
TMEM140	0.000242602
REEP3	0.00024207
H4C5	0.000240491
MOGAT1	0.000236
PIM1	0.000235476
KIAA0513	0.000233618
SPON1	0.000231981
TMEM64	0.000231816
MFSD14A	0.000229347
CCL23	0.000227305
OR7D2	0.000226553
OGFRL1	0.000225241
PRKAG2	0.000223028
PUS7	0.000223001
HIPK2	0.000220683
GNA12	0.000219534
PLCB1	0.000219119
HIBCH	0.000214256
MADCAM1	0.000213547
CLEC2L	0.000211819
EYA4	0.000210524
CD82	0.000208929
WTIP	0.000205226
RNF157	0.000204634
SORCS3	0.000204578
XKR5	0.000202224
ZNF480	0.00020096
MYO1H	0.000197723
SHISA2	0.000193274
TBC1D2B	0.0001922
TXNDC15	0.000192195
WDR5	0.000191325
TSPAN32	0.000185421
MRM3	0.000184073
UTS2B	0.000184066
SEMA6D	0.000182271
CPNE4	0.000180276
PRDM2	0.000179022
SARAF	0.000177896
GGTLC3	0.000176613
MGAM2	0.000171667
RNF207	0.000170661
CLIP2	0.000166221
OR13C5	0.000165656
PRDM12	0.000165022
LDLRAD1	0.000164549
ARMC3	0.000159442
INPP5F	0.000158211
AGPS	0.000156154
LSM8	0.000155598
BTF3L4	0.000155579
MYO5A	0.000155307
CPE	0.000154718
MSH3	0.0001527
TTC38	0.000152563
AHNAK2	0.000149755
C12orf45	0.000149259
TEAD1	0.00014825
SLC25A37	0.000148142
RFX3	0.000147447
GSR	0.000145918
RUNX1T1	0.000144555
CCDC80	0.000144317
SLC7A13	0.000142139
WDFY1	0.000141835
SPHKAP	0.00014095
PATL2	0.000140802
MTR	0.000139168
PLAG1	0.000139014
KIZ	0.000138683
SPRYD3	0.000137804
ZNF354B	0.000136357
DHCR7	0.000135345
DIPK2A	0.000133775
ANKRD33B	0.000132936
MX1	0.000131251
CNTNAP3	0.000130767
TSPAN33	0.000130346
APOC2	0.000128623
ANPEP	0.0001279
SAFB	0.000122671
SMPDL3B	0.000121421
GAB1	0.000120736
CBY1	0.000119113
TIAM1	0.000118195
ITGAE	0.000116832
IMPA2	0.000116681
RASL10B	0.000116524
CDC26	0.000116501
USP29	0.000115775
COMMD3-BMI1	0.000114988
BMI1	0.000114988
CLCA2	0.000113245
MSANTD3-TMEFF1	0.000106912
TMEFF1	0.000106912
SLX4IP	0.000106642
SDHA	0.000105986
UNCX	0.000105179
STAC	0.00010483
C1QTNF7	0.00010377
PEMT	0.000102964
EHHADH	0.000102715
GLI3	0.000101499
VWA1	0.00010084
ZNF93	0.000100496
SOBP	0.000100273
FOXRED2	9.98271e-05
ACAP3	9.6617e-05
SMC3	9.52788e-05
SPATA3	9.51061e-05
KREMEN1	9.45788e-05
MAP3K10	9.31688e-05
DSG1	9.25089e-05
UNC13C	9.24184e-05
KRTAP24-1	9.21327e-05
RNF34	9.15394e-05
NDUFAB1	9.14256e-05
FKBP3	9.09944e-05
[truncated: 13,377 more rows]

## Sheet: Table S14
Table S14: A ranked list of all protein-coding genes utilized as input for the GO analysis for IF-F. Genes are ranked in descending order based on the minimum p-values associated with their outlier windows.
Genes	Max_neglog10pvalue
VAV2	118.017
WDR7	82.6631
DDR2	70.3066
RICTOR	64.6089
XRCC4	61.2613
USP43	55.6862
EPHA6	55.4835
HLA-DPB1	54.6419
STPG2	54.3099
ZNF300	53.2448
DST	50.5355
OPCML	50.2762
IFNLR1	49.3439
KCND3	46.7382
SLC2A10	46.0175
ASIC2	45.9146
LDLRAP1	45.6369
SLIT3	45.1864
IKZF3	44.9359
SLC23A2	44.9217
RYR2	44.2103
IRS1	44.0122
CYP27A1	43.4809
KLHL1	42.5227
PTPRH	42.3155
EPS15	42.1471
CDH4	41.6748
GRM5	40.7927
KLHL14	40.7325
SCP2	40.6155
SPINK5	40.2496
PALM2AKAP2	40.0896
MME	40.0596
PXDNL	39.8057
CPNE4	39.0916
RUFY3	38.9054
RFXANK	38.7022
ABCB11	38.6211
DNAH6	38.0359
GRK3	37.8445
DEPTOR	37.8201
CTNNA3	37.8062
EVC2	37.7711
DOCK5	37.4865
PRKG1	37.3048
MUC19	37.2121
RANBP17	37.0806
IQCM	36.7635
SPECC1L	36.4456
BMP2K	36.2594
TEKT5	36.2463
ANO3	35.9968
CNTNAP2	35.7355
DGKI	35.5097
OBSCN	34.8844
KIAA1217	34.7637
ATP10B	34.6757
BCL7A	34.6384
PREX2	33.5576
LRGUK	33.378
SERPINB2	33.3391
MYH14	33.0992
CUX2	32.9325
ZNF787	32.7704
PDE10A	32.6111
SYCE3	31.8159
CBLC	31.7558
PLCXD3	31.644
SYT16	31.2351
MAP3K5	31.2311
C1QTNF8	31.1917
JHY	31.1088
SGCZ	31.1042
ZDHHC11	30.6318
MSR1	30.566
FAM71D	30.2563
ROBO1	30.0702
SYNE1	30.0329
CYTH3	29.9112
REEP1	29.7582
SMYD3	29.6929
TTC28	29.6332
MAGI2	29.5861
RBMS3	29.5725
ROBO2	29.5491
OXR1	29.2826
LGALS8	29.1651
CARD11	28.8741
C2CD6	28.8326
PAX2	28.7493
SVOP	28.5849
DPP10	28.5278
GASK1B	28.4407
EIPR1	28.3962
RGL1	28.1723
TRERF1	28.0134
SLC41A2	27.9673
CAB39L	27.9642
RALGAPB	27.6405
EIF4EBP1	27.5566
ADAMTS12	27.4166
ABCA13	27.4155
TMEM163	27.3547
LARS1	27.3298
SYT1	27.1935
SEMA3C	27.1566
CENPF	27.0882
TMEM117	27.0479
ELAVL2	27.0133
ANO6	27.0111
CFAP70	27.0097
COMMD1	27
CASC3	26.8464
NXPH1	26.7978
GPR158	26.7772
TMC5	26.6999
CCDC102B	26.6486
ZNF277	26.5352
MYO18B	26.4685
VCPIP1	26.3811
NRG4	26.2863
SLC24A3	26.2834
APBA2	26.266
PLEK2	26.2325
FGF12	26.225
BTNL8	26.1546
METTL24	26.0067
LRP1B	25.9948
GYPA	25.9364
GRID2	25.8993
PLPPR1	25.8806
STK32B	25.8769
TBC1D5	25.8453
SH3PXD2B	25.5766
DCT	25.5671
ABL1	25.4585
ZNF367	25.2791
KANSL1	25.2682
MYO3A	25.2251
ARHGEF4	25.1093
SLCO1B3-SLCO1B7	24.9982
C12orf56	24.9966
GPHN	24.9555
LHFPL6	24.775
PARP4	24.7291
COL12A1	24.6781
HRG	24.6566
CHD6	24.6256
TNS1	24.6211
MAPK10	24.6115
SDK1	24.5976
CELF2	24.4923
SYNPO	24.4564
ZFHX4	24.4045
ARHGAP39	24.4016
ARHGEF28	24.2906
GYPC	24.1892
KAZN	24.0871
ANO2	24.0741
SCHIP1	24.0406
IQCJ-SCHIP1	24.0406
ARHGAP10	24.0172
MPHOSPH6	23.7211
KCNH7	23.679
UNC80	23.6119
ARHGEF18	23.6047
TIAM2	23.599
TMEM154	23.5162
CLDN16	23.4888
SGCD	23.4857
SLC35F2	23.4476
DNAJC1	23.4149
SPA17	23.3845
NMT2	23.3809
EDNRB	23.2789
FAM184B	23.2443
HOOK3	23.1888
MYLK	23.1408
NUAK1	23.1101
FNBP1	23.0863
CPA6	23.0387
POU6F2	23.0322
NUP133	22.9973
MACROD2	22.9637
EDARADD	22.9309
ZNF700	22.9282
MOXD1	22.8796
PKN2	22.846
NCS1	22.8418
DHX16	22.7839
LRRFIP1	22.737
RBFOX1	22.7157
TANC2	22.703
NCAM2	22.6867
ARPP19	22.6816
RNF150	22.6764
DMTN	22.6519
TSPEAR	22.6088
TMEM131L	22.5177
USP20	22.4339
TBC1D4	22.3688
SLC35F1	22.325
KCNB1	22.2761
PDE1C	22.2302
PDE6C	22.1892
WDR5	22.1388
C1orf185	22.0948
TRPV3	22.0407
PNLIPRP3	21.9392
FBXW7	21.9192
CNTN4	21.9066
CHST8	21.8663
CCDC85C	21.77
TLK1	21.7693
TMEM30A	21.7409
LINGO1	21.704
ERO1B	21.6967
NKD1	21.6623
LUZP2	21.5932
SMCO2	21.5841
ASCC3	21.5238
ERBB4	21.4884
ATP5PD	21.4757
ANKRD27	21.4554
PID1	21.3746
PKHD1	21.3544
RACGAP1	21.3058
GPR107	21.1682
GRIK3	21.1579
ARPC1A	21.1491
CAPN14	21.1289
RCN3	21.1247
LINC02210-CRHR1	21.0837
DNAH10	20.9887
VEGFC	20.9422
EYS	20.9319
PAQR5	20.9254
RPTOR	20.7545
MRPS16	20.7099
SYT7	20.6846
CYP2C18	20.6356
RFX8	20.5296
SH3RF3	20.4074
OR2L13	20.3433
PPARD	20.2736
ADCYAP1R1	20.2082
CCDC178	20.1813
NPL	20.1702
RAD51B	20.1528
RIPOR2	20.1267
BRF1	20.1253
KLF4	20.1169
FAM189A1	20.1159
RGS8	20.1131
ADGRE1	20.0949
PTPRD	20.0849
AGAP1	20.0616
MDC1	20.0544
SMIM28	20.0515
SERPINB7	19.9843
BIRC6	19.9234
MYO1B	19.8363
BICC1	19.8036
TAS2R50	19.7828
PRH1-TAS2R14	19.7828
CLASP1	19.7802
PLAA	19.7296
ANKRD33B	19.6914
TMEM132B	19.6883
ESR1	19.6818
ANKRD55	19.6786
DMBT1	19.6759
KCNQ5	19.6235
PRKN	19.5855
DSCAML1	19.5454
TSPYL5	19.5178
STARD13	19.5161
KIF26B	19.4343
SLC9A9	19.4246
CSMD1	19.4115
C1QTNF7	19.3485
ZNF534	19.3261
STAT4	19.3237
DKK2	19.3147
CTNNA2	19.3094
ANKS1B	19.3088
RASSF6	19.1938
MTUS2	19.1861
ABI3BP	19.1845
WDR75	19.1359
PRPSAP1	19.1338
SPRTN	19.126
TIMM21	19.0719
EGLN1	18.9753
SPATA16	18.9677
CMSS1	18.9626
CPPED1	18.8829
MINDY4	18.8724
SYT9	18.8668
PDGFD	18.8092
ARNT2	18.8036
PARVA	18.7963
SPINK8	18.7711
WFDC8	18.7024
TNFAIP8	18.6733
PSG8	18.6347
GFRAL	18.5951
TSPAN9	18.5622
KIR2DL3	18.5597
SLX4IP	18.5379
VWA8	18.5196
ADGRD1	18.4425
CCDC57	18.4234
NCALD	18.4082
ANKRD7	18.3754
OCA2	18.3284
THSD7B	18.325
EPS8	18.3133
PTPRO	18.2852
POLR1F	18.2608
EFCAB11	18.2415
OSBPL10	18.2337
C14orf39	18.1832
MEGF10	18.1388
RIT2	18.1172
DISC1	18.09
GRM7	18.0894
SMAD5	18.063
ABCC11	18.0413
STAC	17.9578
LRRN3	17.9536
IMMP2L	17.9536
TMEM266	17.8961
TULP3	17.8596
BNC2	17.8545
KIRREL1	17.7831
CCDC91	17.7681
LAMA2	17.7579
CNTNAP5	17.7554
NELL2	17.7543
OAS1	17.7502
PPFIBP1	17.725
AHNAK2	17.7098
CEP43	17.7095
ZRANB3	17.6352
CMTM7	17.6175
LIPH	17.4982
DSCC1	17.4962
ZCCHC14	17.4945
PRPF39	17.479
SYT5	17.4092
IFT122	17.334
ZPBP2	17.3206
LOC100133315	17.3185
RSU1	17.2529
GAREM1	17.2378
ACSBG2	17.2343
CBFB	17.2113
GRM4	17.1896
PDILT	17.1831
TTC26	17.1505
RFC3	17.1025
ARPC1B	17.0803
UBE4B	17.0616
NECAB2	16.9957
S100Z	16.9528
DLGAP1	16.9496
ARHGEF26	16.9444
KMT2C	16.8566
RP1	16.8541
LPCAT2	16.8438
OR1L3	16.799
SLC39A11	16.7953
GRM6	16.7867
MYO5C	16.7836
MYOZ3	16.7681
PSD3	16.742
ADGRG7	16.7266
PCOLCE2	16.6901
DCC	16.6773
TBC1D7	16.6591
SLC35A3	16.6463
ELAPOR2	16.6189
UTS2B	16.59
MAGI1	16.5436
ATP23	16.5419
DAB1	16.4693
ZNF780A	16.4539
POLN	16.4535
ABCA4	16.4146
PCNX2	16.4085
ECSIT	16.4027
INPP5A	16.3962
ROCK1	16.39
LINGO2	16.3121
LNP1	16.3117
CLSTN2	16.2923
VPS72	16.2403
ADCK2	16.2338
ANKFN1	16.227
PTPRN2	16.197
GRSF1	16.1241
PNKD	16.1206
CNTLN	16.0797
ACER1	16.0171
DNER	15.9825
VXN	15.9567
EBNA1BP2	15.9565
RALYL	15.9354
FRRS1	15.9297
AFM	15.9005
MARCHF1	15.8662
CLDN10	15.86
ANGPT2	15.847
CEP162	15.8345
MMEL1	15.8046
ALK	15.7991
PIP	15.78
OR5P2	15.7648
LARGE1	15.7586
LRRC42	15.7425
CRYBG1	15.6961
ARL14EPL	15.6445
SYNC	15.6413
SMIM3	15.6389
ITPK1	15.5815
MGAT5B	15.5646
NAV3	15.5517
VOPP1	15.5119
CYTIP	15.5035
SNTG2	15.503
BCL2	15.4804
SYCP2L	15.4626
WDR89	15.4574
TTN	15.4413
FANK1	15.4394
KCNJ6	15.4218
UBIAD1	15.4038
ANK2	15.3897
GRIK4	15.3703
PSMA8	15.3531
PLD5	15.3013
BACH2	15.2964
CD226	15.2445
PKD1L1	15.2177
ARFGEF3	15.2013
ITGAE	15.1795
ZNF510	15.1757
HPS1	15.1749
SIK3	15.1587
GRIK1	15.1492
ITGA11	15.1283
RTBDN	15.1129
ANTXR1	15.1066
ERN2	15.0981
NEBL	15.0701
GAS7	15.0452
QSER1	15.0421
SLC4A4	15.0333
ZNF780B	15.0282
GALNTL6	15.015
CNTN6	15.0138
C5AR2	15.0093
NUP88	14.9711
KLHL28	14.8842
CERS6	14.8412
DDX60	14.7755
PRDM10	14.7644
TDP1	14.749
RBBP4	14.7349
BMPR1B	14.7125
AVEN	14.7069
ABCG8	14.6903
UNC5A	14.6402
RAB27B	14.6029
ODAD3	14.5987
RPL22	14.5983
SLC25A21	14.5609
EXOC7	14.5584
CRNKL1	14.5368
NAV2	14.5115
DAAM2	14.51
BPGM	14.5069
SLC17A5	14.4902
KCNJ16	14.4659
NNT	14.4408
EPB41L3	14.4314
ATP6V0D2	14.4252
ZNF287	14.4182
SPAG6	14.3735
TRPV4	14.3697
SPATC1	14.3553
CDH18	14.3435
ATF6	14.333
TMEM35B	14.328
CYP4Z1	14.3173
RASGRP1	14.3099
CCDC88A	14.2858
ZDHHC17	14.2714
MMP26	14.2657
DHX37	14.2596
MYBL1	14.2473
SS18	14.2245
SEPTIN9	14.2198
MYO1D	14.2136
CFAP44	14.1995
SLC45A2	14.1648
ISY1-RAB43	14.1602
RAB43	14.1602
LRRC63	14.126
LAPTM4B	14.1144
NEK11	14.0741
EXT1	14.0694
ARID1B	14.0546
ACOXL	14.0473
TMOD4	14.0377
ROR2	14.0273
LIPC	14.0234
ARHGAP24	14.0034
TBCE	13.9722
SLC35E2A	13.9317
SPEF2	13.8984
MRPS18A	13.8942
NUP42	13.8812
OR6J1	13.8628
SYNE2	13.8198
OR7G3	13.796
HMGA2	13.7751
DGKB	13.7526
CYB5R4	13.7426
RNASEH2A	13.7383
ACOT11	13.7339
MEGF8	13.73
CNN1	13.7138
CEP170B	13.6991
GABRG3	13.6979
MTMR7	13.6773
HEATR1	13.668
HEATR5A	13.6625
ZNF99	13.639
MYH9	13.6241
CHCHD6	13.6183
C9orf43	13.5901
CDH12	13.5782
ADGRL2	13.5513
MRAP2	13.5428
ATP2B4	13.4798
ZNF653	13.4404
MOB3B	13.4268
NR1I2	13.4091
FAM149B1	13.4037
GREB1L	13.3885
NUP205	13.3845
ITGA6	13.3669
STON2	13.3454
KCNAB1	13.3323
DUT	13.2836
LARP4	13.262
PRR5-ARHGAP8	13.2606
CEP290	13.2351
GUCA1B	13.2346
SLC19A3	13.2155
FGR	13.1984
RPF2	13.1729
TEAD4	13.1661
NBPF9	13.165
PLPPR5	13.1381
APOBEC3H	13.1284
MAN1A1	13.1275
TRDN	13.1238
CMIP	13.1071
CRYL1	13.0719
GCNT2	13.0637
PON3	13.06
ADCY2	13.0461
CMTM1	13.0204
CKLF-CMTM1	13.0204
FAM110B	12.9818
CLDN14	12.9737
PTPRM	12.9502
ZMYM6	12.9336
RCAN2	12.9024
BCAR3	12.9
CWC27	12.8923
WASHC5	12.8546
RNF216	12.8354
MYH11	12.823
OSBPL6	12.8046
LMNA	12.8022
ASH2L	12.7828
HEXB	12.7809
SV2C	12.7473
MANBA	12.745
RGS7	12.7341
BVES	12.7294
LMOD3	12.6969
OSGIN1	12.6941
NKAIN2	12.6936
BUD31	12.6912
NIFK	12.6908
TMEM220	12.6766
CDS2	12.6721
TNR	12.6587
PROX1	12.6561
APLF	12.6472
SLC2A9	12.6461
MYO19	12.6433
SIAE	12.6141
INPP5D	12.6033
ACBD5	12.5959
NAALADL2	12.5677
DIP2C	12.5658
ITGA8	12.5638
TRPM8	12.5611
CCL14	12.5486
AKR1B10	12.5151
PLCB1	12.5127
MLLT3	12.5119
MARCHF3	12.4994
HERC2	12.4901
TTC39A	12.4848
TECRL	12.4756
FAM102A	12.4704
SERINC2	12.4455
PAG1	12.4309
ZNF649	12.4067
SDSL	12.4062
AGBL1	12.3805
TLR10	12.3746
B4GALNT2	12.3652
OR52Z1	12.3477
ROR1	12.3247
CLEC2L	12.3045
PCDH17	12.304
CD5L	12.2987
SMC2	12.2727
SHC2	12.2714
DCTN4	12.2478
GRIK2	12.245
GOLGA4	12.1819
RGL3	12.1742
SMIM35	12.1582
PFKP	12.1562
FSTL5	12.1526
TMEM230	12.1378
KREMEN1	12.1275
CNR2	12.0938
EPHA4	12.084
FBXO15	12.0801
PDE6B	12.0526
CNBP	12.0478
ENPP1	12.0153
GALNT5	12.0025
SLC4A10	11.9571
OR7D4	11.9471
GCA	11.9383
LRRC61	11.9318
SUCLG2	11.9134
ABCC12	11.901
PRAMEF5	11.8811
SBNO1	11.8624
EXOC3L2	11.8623
SPAG17	11.8418
B3GAT1	11.827
HSF2BP	11.8063
RPS6KA2	11.8038
MGAM	11.7905
ZER1	11.7603
STX12	11.7592
ENAM	11.7574
SPATA5	11.7532
P3H2	11.7486
TCN2	11.7209
LGSN	11.7107
PSMG4	11.695
MAP6	11.6838
GPC5	11.6777
TERB2	11.6672
DSC1	11.644
ARL17B	11.6201
NEGR1	11.6191
AGXT2	11.615
SH2D3C	11.6119
PTPRT	11.5834
HECW2	11.5689
ANP32A	11.5559
LRIG3	11.5458
GPATCH2	11.5165
SCTR	11.5143
CACNB2	11.4677
OR2T6	11.4518
DACH1	11.4427
TFG	11.4195
TMX3	11.3913
CADM2	11.3868
HSPBAP1	11.3823
GRK5	11.3578
DAB2IP	11.3425
ITSN2	11.3306
OR2M2	11.3137
ZNF763	11.2468
PPP2R2C	11.2465
PDE4B	11.235
C1orf94	11.2315
BCL3	11.1996
ODF3L2	11.1801
NFE2L3	11.1781
MRPL39	11.1774
PDZD2	11.177
MRPS28	11.1736
HIBCH	11.1707
SQLE	11.1694
C2orf88	11.1582
GIT2	11.1541
MUCL1	11.1479
DMRT1	11.1457
ERGIC1	11.1441
MBNL2	11.1272
EP400	11.1248
ALDH7A1	11.1188
SWAP70	11.1035
CTSV	11.0949
ZNRF2	11.0915
PGM5	11.0821
IFIT3	11.0739
ODAD2	11.0729
PLXNA4	11.0662
BTBD8	11.0445
XIRP2	10.9793
RASAL1	10.9743
POM121L2	10.9729
WDFY4	10.9652
LRRC18	10.9652
SH3RF2	10.9206
CFAP299	10.9112
ECHS1	10.9052
GALNT7	10.8984
MALRD1	10.8963
ESRRB	10.8787
BANP	10.8774
SLC7A1	10.8613
RAB28	10.844
MAST4	10.8277
MRPL47	10.8081
SLC15A5	10.7827
DGLUCY	10.7806
PAPSS1	10.7693
FAM76A	10.7531
CDYL2	10.7429
GOLGA8M	10.7301
CUBN	10.7261
SLC2A13	10.7172
SERPINB12	10.7041
GANC	10.6973
MAP7	10.6877
KPNA7	10.6817
SPDL1	10.6698
VAV1	10.66
KMO	10.655
PCDH15	10.6453
TEP1	10.6013
FAM104A	10.5933
NARF	10.5756
GAS6	10.5642
GLI2	10.5629
SORCS1	10.5402
SCARA5	10.5295
SPINK14	10.5252
NANP	10.5236
BTC	10.51
HHLA2	10.5088
DCN	10.4715
LRRC52	10.4643
PHACTR3	10.4331
KRTAP5-7	10.4183
DNAJC6	10.4117
PHYHD1	10.4111
OR2T11	10.3968
STAP2	10.3669
OR7E24	10.3575
ANGPT1	10.3529
XXYLT1	10.3503
CFAP61	10.3231
TPH2	10.2639
TCHP	10.2471
EXOC8	10.2436
ZNF841	10.207
KLHL5	10.1956
CFAP251	10.1943
VSTM5	10.1851
PIEZO2	10.1678
TOP2A	10.1621
ANO10	10.1568
MARCOL	10.1525
PACRG	10.1116
FGF1	10.0985
SRRM4	10.0905
CDKL3	10.0331
EIF3J	10.0259
PTCHD4	10.0237
TBC1D30	10.002
C4orf47	9.99916
CCDC110	9.99916
SEMA6D	9.98767
FNDC3B	9.98137
ADAM12	9.95404
CMYA5	9.92166
AHNAK	9.89329
PAPSS2	9.89324
TMEM132C	9.88819
MGAT5	9.87607
TTC38	9.87314
MYO15B	9.86552
TLL1	9.8397
CELA3B	9.83773
FLT4	9.83672
CROT	9.82189
CTTNBP2	9.79431
GRHL2	9.78622
ISM1	9.77253
SAMD5	9.76758
EREG	9.76259
C2CD3	9.73939
CCDC148	9.73815
APBB1IP	9.72829
AMACR	9.72665
NCK2	9.71408
CPT1B	9.71253
ZNF444	9.70862
SH3D19	9.70738
MTCL1	9.70385
UNC5D	9.70101
SRL	9.69103
ITGA9	9.68907
HELZ	9.66151
UBE2J2	9.65871
HPN	9.65859
OR51F1	9.64629
SMAD9	9.63597
DOCK1	9.63004
F5	9.6186
PRIM2	9.60389
RBM22	9.58975
GCNT3	9.58954
LEPROTL1	9.58792
ZNF114	9.58137
RAB27A	9.57006
HEATR6	9.56631
MINDY3	9.54679
SLC5A8	9.53559
C4orf50	9.53219
BORCS8	9.51724
DAPK1	9.51507
GPR39	9.5066
CCDC172	9.5026
TDRD3	9.49738
FHOD3	9.48657
CDH7	9.47499
CIT	9.47431
FHAD1	9.46902
PSG3	9.46764
PRDM16	9.44969
NDUFB5	9.43514
HIF1A	9.4207
FAM135B	9.41555
PGAP3	9.39887
C16orf90	9.39244
STX2	9.38769
FANCE	9.38533
SLC28A2	9.36445
VIM	9.34231
ANPEP	9.31414
CPE	9.30702
MB21D2	9.29789
C17orf50	9.27928
HLA-DPA1	9.27106
LMCD1	9.27098
CFHR3	9.25856
TRIP13	9.25213
POLR1A	9.25019
QPCT	9.24659
CPNE8	9.23584
KCNQ3	9.23261
COL4A3	9.22666
FAT3	9.21644
MIPOL1	9.20891
RUNX1	9.1988
TRPC4	9.19832
ATP10A	9.19127
NDST4	9.17956
COX7B2	9.16673
FAM98B	9.15103
LYPLA1	9.14623
MTOR	9.13992
MEIOB	9.11047
GALNT17	9.09753
ATP8A2	9.09265
PAMR1	9.04744
ASTN1	9.02134
CATSPERE	9.00959
FCER2	9.00452
LOC400499	8.99795
GPRC5C	8.98755
CHRM5	8.98057
ACTG2	8.9532
NDNF	8.9423
PRTFDC1	8.91751
GAN	8.91043
KCNIP4	8.91002
SLC8A1	8.90379
RAB44	8.89835
ANAPC5	8.8826
BTLA	8.87704
CLUAP1	8.86649
ISY1	8.84586
NLGN1	8.84053
FOXI2	8.83871
MED12L	8.83684
P2RY12	8.83684
KRT71	8.81233
SPRR3	8.80166
RARA	8.78584
PDE11A	8.78342
ARSJ	8.7779
STAP1	8.76176
TMEM63A	8.74513
ZNF829	8.70572
PPME1	8.70048
AICDA	8.68248
CCNK	8.66431
AIPL1	8.64678
LRP5	8.63391
CBY1	8.62456
ASAP1	8.59713
CRACDL	8.58608
PCMT1	8.58596
ANKDD1B	8.57855
CRHBP	8.57078
TSPAN12	8.56242
C3orf52	8.5559
SUMF1	8.53059
C1orf127	8.52872
CST9L	8.51907
ABHD16B	8.502
OR2T4	8.49569
AMPH	8.4922
UBE2D1	8.47123
AURKA	8.4545
PIP5K1A	8.44977
MRPS18B	8.44694
CCDC169	8.4311
CCDC169-SOHLH2	8.4311
ARL15	8.42722
SGK3	8.40083
C8orf44-SGK3	8.40083
PRDM2	8.39406
RAB31	8.3748
BPIFA3	8.35655
STT3A	8.35309
LAMC1	8.35228
GALNT14	8.34313
STARD3	8.3427
MYO9A	8.33724
COL23A1	8.32394
PATL1	8.31018
SGPP1	8.27701
SIRPA	8.2753
LRRC49	8.27013
GNPAT	8.26356
PTPRB	8.25187
SAXO1	8.25078
NPAS3	8.23919
RSPH9	8.1689
C16orf71	8.15512
MECOM	8.14159
RNF11	8.11922
COL5A2	8.10734
LEXM	8.1011
SDS	8.04831
LRFN2	8.04478
PLCB4	8.04073
KRTAP9-4	8.03186
REEP4	7.98759
PALB2	7.97979
RAI1	7.97975
PTGES	7.97632
KCNK2	7.95539
CARMIL1	7.89684
HOPX	7.89391
PSMC4	7.86614
SPON1	7.83796
OLFM1	7.78046
SPRR2D	7.76894
GTF3C6	7.76206
SPIN1	7.75118
FAM98C	7.73811
LUM	7.73374
TFAP2E	7.73183
IZUMO2	7.69496
RSPO4	7.68565
BUB1	7.6851
GAS2L2	7.64905
PCTP	7.64744
SETX	7.62493
KITLG	7.5774
HNMT	7.57163
NTRK2	7.55692
ITGB5	7.52405
HAO1	7.52153
ADAMTS17	7.51847
LRRC8C	7.51339
DCAF4L1	7.50723
TGM6	7.49377
CHMP4C	7.47079
AQP6	7.45153
AMOTL1	7.43665
INPP5F	7.43055
P4HA1	7.42248
GDAP2	7.41131
LRBA	7.41048
LGALS9C	7.38095
ZC3HAV1	7.37895
RAB3GAP1	7.35085
SLC27A2	7.34112
DNAH9	7.33625
GMDS	7.28875
MFSD14C	7.28787
CERS3	7.283
AFP	7.27887
AQP8	7.25508
MCF2L2	7.22773
MSL1	7.21803
COX8C	7.21602
ENPP6	7.19061
SLC25A36	7.19052
GLYATL2	7.18523
SRFBP1	7.16704
PRKCE	7.15766
CD80	7.13961
STX3	7.1366
CLEC6A	7.13413
SLC2A12	7.13348
MFSD14A	7.13105
RADIL	7.11913
CA10	7.08193
LDLRAD4	7.07595
SNX29	7.06489
EXOC5	7.05893
ZNF572	7.05835
LDLR	7.05254
SRBD1	7.04669
SEMA7A	7.034
BCAS4	7.03157
PGLYRP4	7.0188
DEPDC7	7.01015
MYO5B	6.99766
PPARGC1B	6.99335
CIC	6.97551
PPP2R5B	6.97352
KLF12	6.96959
IGFL3	6.95969
DAOA	6.95332
ALPK1	6.94004
OR11A1	6.9269
VAV3	6.92096
ZMYM4	6.90801
CBFA2T3	6.89845
FRMD4B	6.88102
HPSE	6.86238
KLC4	6.8483
PCBD2	6.84702
FAM210B	6.83167
COL5A1	6.82814
WDFY1	6.82749
SLC13A3	6.80564
SIAH2	6.79776
SLCO1B3	6.79715
SHISA2	6.79355
DIAPH3	6.77254
FAM107B	6.77229
JRK	6.76297
GALNT1	6.73718
AGTPBP1	6.73386
PSMC1	6.72812
ART4	6.72493
MRPL2	6.71354
DSG2	6.70739
PABPN1L	6.70714
HS3ST4	6.69055
SHISA6	6.68653
PPP1R32	6.68024
NCKAP5	6.67026
HK1	6.66037
PODN	6.65393
TENT5B	6.65157
DTWD2	6.63729
HPSE2	6.61073
GDF5	6.54724
SLC14A1	6.54296
GKN1	6.53858
TXLNA	6.53408
STAR	6.52491
IFI16	6.52344
WDR3	6.52175
PLEKHA7	6.51154
PES1	6.49008
LAMB4	6.48526
TRIM33	6.48442
SMURF2	6.47843
ZMYM1	6.47424
SLC30A9	6.46652
CCDC170	6.44664
ELK3	6.4374
ING3	6.42171
ZDHHC14	6.39352
POTEA	6.39328
BBS12	6.38617
SLC12A1	6.38048
RAPGEFL1	6.36974
DNAJC9	6.35988
RTTN	6.33389
ABLIM2	6.33222
TMEM132D	6.33089
ZC3HAV1L	6.32243
FCHSD2	6.31465
USP32	6.27545
GATM	6.27341
UNC13C	6.2479
GRB7	6.23977
UNC5C	6.21897
ZC3HC1	6.19752
NTNG1	6.19233
ST8SIA3	6.18894
COL19A1	6.18529
ZNF738	6.1695
DHCR7	6.16825
FLOT1	6.15338
LTBP2	6.14761
MROH1	6.14706
C2orf50	6.14238
GTF2F2	6.11896
CDH8	6.10996
DROSHA	6.09682
ARL6IP5	6.09505
GCSAM	6.09355
NHSL1	6.08426
RASGRP4	6.08392
GLDN	6.07305
LRRC15	6.06803
PSMA2	6.03851
KDM2B	6.01948
OVCH1	6.01171
CNTFR	6.00747
GLIS3	6.00104
FZD4	6.00037
PKP1	5.96481
MYH3	5.94638
PHACTR1	5.94631
OGFRL1	5.94298
LYSMD1	5.94098
KRTAP5-8	5.9384
SYNE3	5.93759
CCL15	5.93139
TNIP1	5.91964
SCLY	5.91224
HTR3B	5.90632
DOCK3	5.90379
RAE1	5.89074
STRN	5.88059
C14orf28	5.87152
GNAL	5.85958
SVIL	5.82544
MICU1	5.82284
GALNT9	5.82182
MRPS9	5.81374
EPHX4	5.81114
DEF6	5.79888
KHNYN	5.79072
SNX9	5.76734
SH3GL2	5.75875
PTER	5.75835
SH3BP2	5.75277
PARP15	5.74584
PYROXD2	5.74519
ANKRD36B	5.74269
ACSM5	5.74002
KLHL2	5.73052
PDZRN4	5.718
NAA60	5.70774
PALLD	5.69735
BTNL2	5.68599
TMEM268	5.66792
TRANK1	5.66192
PITPNB	5.66157
COL22A1	5.65995
CECR2	5.65752
TTLL11	5.64206
DEF8	5.62731
GUCY1A2	5.61766
IFI6	5.6155
IL20RB	5.6139
GALNS	5.60851
NOSIP	5.60243
ANXA7	5.59992
PARD3B	5.58019
MTRES1	5.56172
COPS8	5.56036
UBE2D2	5.55058
CCDC113	5.53306
GAST	5.52676
MSI2	5.52445
KRT24	5.51874
GLB1	5.51864
GRIP1	5.514
ZNF568	5.50794
NADSYN1	5.4941
TBPL2	5.48582
SEC61B	5.44434
FGL1	5.4395
UNC93A	5.43435
NOL9	5.43252
ART3	5.42394
MYO10	5.41623
SLITRK6	5.41296
FAM155A	5.41142
SLC35B4	5.40882
GOLM1	5.40775
TARBP1	5.40486
TMEM64	5.38028
INSYN2B	5.37046
CKLF	5.33624
FAM186A	5.33388
IQSEC1	5.32891
ZNF441	5.32359
PCNA	5.32169
ADCY1	5.3186
PTPN14	5.31498
APP	5.304
SREK1IP1	5.2916
ABCA1	5.28818
CFAP126	5.28169
DCHS2	5.27382
ZNF423	5.26683
BPIFA2	5.24879
DEFB131B	5.24642
XKR8	5.24022
ZNF775	5.22986
FBN3	5.22917
ANKRD16	5.22657
MADCAM1	5.22338
CUX1	5.21875
AMER3	5.21813
DNAH17	5.20246
SP100	5.18964
ZNF90	5.17309
DNAAF3	5.15663
LNPEP	5.1565
KIR3DL3	5.14722
PIK3C2G	5.13717
DPYSL2	5.13655
AVPR1B	5.13028
ATP1A1	5.11867
CCNF	5.10667
AGAP5	5.1033
IFNL1	5.07282
SMPDL3B	5.03513
EMILIN2	5.02686
PKNOX1	5.02176
PHACTR4	5.01028
TBC1D13	4.99829
PLAG1	4.99424
MEIS1	4.99179
JAK1	4.98817
NID1	4.97013
PDAP1	4.96908
ZSCAN5B	4.9631
EYA2	4.95808
CLNK	4.95788
GABBR1	4.93746
SOAT2	4.93087
DNAH5	4.90736
SDHA	4.89473
RIN2	4.89009
CATSPER3	4.84547
GNG4	4.83352
PLCH1	4.83133
SAMD3	4.82847
DTX1	4.82151
CERK	4.81887
TOX2	4.79321
KCNN3	4.78146
SLC13A2	4.78143
SETD5	4.77491
ZNF354B	4.7718
KEL	4.77041
B3GALNT2	4.75649
MTIF2	4.74024
FUOM	4.72469
SNAPC1	4.7012
CWF19L2	4.66856
ZC3H12D	4.66701
AHI1	4.66539
SPTSSB	4.65597
NELL1	4.65225
RGPD6	4.65002
NPFFR2	4.62812
ZNF610	4.62468
ITIH5	4.62427
UGT2B4	4.6173
CTNS	4.6012
PLA2G4C	4.58727
SIGLEC10	4.58188
OR51A2	4.56724
MATN4	4.5663
ZNF394	4.55241
KLRG2	4.544
PIM1	4.52605
LAMC2	4.51726
CFHR1	4.50252
SH3BP4	4.4981
SULT2B1	4.48921
DLC1	4.48812
SAMD13	4.48544
NMI	4.4811
PEMT	4.47821
LRRC10B	4.47025
GLB1L	4.46851
HR	4.46527
SCFD2	4.46136
UGT2B17	4.44984
DEFB126	4.44132
RRM1	4.43826
SARAF	4.4155
TENM4	4.41401
IL22RA2	4.40664
CACNA1C	4.39359
SHISA9	4.38863
SLC7A2	4.38074
ASTN2	4.37904
CEACAM18	4.37862
SLC6A1	4.37797
MICAL3	4.37134
MX1	4.35633
NCAM1	4.35499
CTDSPL2	4.35417
TNKS	4.34065
MKX	4.33875
LSAMP	4.33538
AP3B1	4.32239
CCN3	4.32187
OR2W3	4.31041
DCTN6	4.29961
PELP1	4.29935
LIPE	4.29261
ZNF878	4.29034
PSMB2	4.28355
ULK1	4.2809
IGSF21	4.27805
DDX11	4.27186
RAB11FIP3	4.2631
RYR3	4.24435
OR6C74	4.24163
NMUR2	4.23488
C4BPA	4.22548
CPXM2	4.22379
POMK	4.21983
IFNA16	4.21942
GPR89B	4.21834
ABCB1	4.21809
CHRNB3	4.21233
NKAIN1	4.20394
NME8	4.20378
OR13C5	4.18609
KRT5	4.1775
SHCBP1L	4.17466
ADCY8	4.15303
FAM222A	4.14374
NAT1	4.13776
FOXK1	4.1287
MYH10	4.11363
CCNYL1	4.10504
PBX1	4.10148
NBEA	4.08191
RNF34	4.07708
NPY2R	4.07113
SLC35F3	4.07105
RGS3	4.07093
KERA	4.06993
TANK	4.06675
LDHB	4.06108
ANKRD18A	4.04939
ANAPC15	4.03716
KRT14	4.03676
PYGL	4.03556
ACSS3	4.03479
WASF1	4.02727
WWC1	4.01898
ZNF337	4.00964
MBIP	4.0074
PLEKHG5	4.00616
KRT78	3.99449
ADAMTS19	3.99365
TENM3	3.98692
FOLH1B	3.9746
RAP1A	3.97176
TMIGD3	3.97176
ZNF492	3.97049
LMTK3	3.96069
ATG2A	3.95853
HTR1E	3.95822
KCNB2	3.9509
SLC44A1	3.94951
PDE6A	3.9318
ACAN	3.93162
PLA2G4E	3.92142
SYCE1	3.91416
GSTT1	3.91404
PYGO1	3.9133
PTPN2	3.90914
ZNF326	3.8955
ZNF782	3.8922
CUL7	3.88299
RNF157	3.88297
ATAD3A	3.87674
PPP3CA	3.87609
PRSS54	3.86999
CSNK1A1L	3.86972
ABLIM3	3.85911
PLK1	3.85724
ICMT	3.85107
PARM1	3.84477
HNRNPA1L2	3.83482
ALG1L2	3.83469
EFCAB13	3.83386
APOC2	3.83207
GRAMD1B	3.83102
VPS13D	3.82748
STARD10	3.82015
MTARC2	3.8195
RNFT2	3.80659
VEPH1	3.80027
TENM2	3.78282
CLDN17	3.78235
NR1D1	3.77869
MGST3	3.76836
HMGB1	3.76285
PLEK	3.75566
ZNF266	3.74198
PIWIL4	3.73449
UBA6	3.72614
GLYATL1	3.72582
GRID1	3.71153
DSG1	3.70519
CMTM8	3.69612
FA2H	3.6937
THSD1	3.69241
MGMT	3.67703
NCR2	3.67175
HIRA	3.66901
EPRS1	3.66349
SDK2	3.66188
MAST1	3.65744
ZNF7	3.6559
PRR5L	3.65315
MICALCL	3.64861
PRKCQ	3.64364
RASL10B	3.63535
SNX31	3.63291
CES4A	3.62878
PDE1A	3.62366
PAX1	3.62247
SLC24A1	3.60947
FAM240A	3.60907
DYNC2I2	3.60449
TMEM260	3.60337
CNTN5	3.60181
HMGB2	3.59545
AKAP6	3.59046
CACNA2D2	3.57627
MCTP1	3.56734
OR2T34	3.56343
GTSE1	3.55893
LRRC8A	3.5568
TIAM1	3.54393
PLEKHG4B	3.54111
ZNF433	3.53728
PRDM12	3.53147
DUSP26	3.51974
ZNF69	3.51109
CDC6	3.50234
RPS20	3.49466
GZMK	3.48303
MGAM2	3.48241
PLPP6	3.47572
ATP6V0D1	3.4745
NLRP1	3.47211
KCNK18	3.46837
PIK3C2B	3.46673
ADCY5	3.43867
PUS7	3.43253
UGT1A9	3.41677
UGT1A10	3.41677
UGT1A7	3.41677
UGT1A6	3.41677
UGT1A4	3.41677
UGT1A8	3.41677
UGT1A5	3.41677
CDH23	3.4064
ZSCAN5C	3.40466
APOBEC4	3.40144
SUSD4	3.39791
BCAS1	3.38399
ZNF823	3.35374
SYT17	3.35188
B3GALT1	3.33313
LAMA1	3.32482
PPP1R18	3.31544
MARCO	3.31396
AKAP3	3.30122
KRTAP5-9	3.30104
SDF4	3.2973
AQP5	3.29076
STXBP6	3.2856
COL4A4	3.27676
KCNMB2	3.26595
SEC24D	3.25403
KIF16B	3.24234
FUT10	3.22148
WDR25	3.21172
CLPP	3.20915
ANKRD66	3.20685
PFDN4	3.20541
RAD17	3.20463
POLR2A	3.19761
BST1	3.19709
SERPINB11	3.19662
CNTNAP3	3.19523
FER1L6	3.19456
TBC1D23	3.19282
TTLL4	3.18497
TJP1	3.17604
CCDC33	3.15905
SYN3	3.15457
SPTLC3	3.14836
PTPRQ	3.14555
FH	3.13184
COMMD3-BMI1	3.12783
BMI1	3.12783
SDR39U1	3.12768
ULBP2	3.12537
PLPP3	3.12394
THSD4	3.1221
PTPRK	3.12184
ZNF500	3.11282
FGD5	3.10593
GNG2	3.09457
SNX25	3.09149
IPCEF1	3.08803
TC2N	3.087
VAT1L	3.08679
SLIT1	3.07865
DOP1B	3.07826
SNRPN	3.07634
SNURF	3.07634
PAK2	3.07162
TRDMT1	3.06542
GGN	3.06297
BHLHA15	3.04857
FICD	3.0423
ADPRM	3.03852
APOL3	3.03115
ADARB2	3.02281
CCL23	3.02025
TP53RK	3.00867
TOR2A	3.00673
C18orf63	3.00643
SLC6A3	3.00456
KLK11	3.00092
C7orf25	2.99747
JAKMIP3	2.99356
WDR17	2.98741
VWF	2.98134
PHF20	2.97809
PLIN5	2.97398
ANKRD13A	2.96862
MICALL2	2.96657
CAD	2.96392
SH3BGR	2.95097
NXN	2.94871
DZIP1L	2.94713
CDH13	2.94649
SLC18B1	2.93645
ZNF727	2.93373
CARD10	2.93048
OR2A14	2.92952
SART3	2.92452
TMTC2	2.92275
CDYL	2.9149
DCTD	2.9115
ADPRH	2.90587
KRTAP19-8	2.89727
BCAM	2.89569
DIRAS1	2.89294
LARP6	2.89238
MAP10	2.88973
UBL7	2.88299
DNAH14	2.87866
FGF14	2.8763
TNFSF8	2.87621
ZNF578	2.8703
ZNF493	2.86812
NCAN	2.86711
ZNF100	2.86125
NME6	2.85914
CNKSR3	2.85791
APOLD1	2.85036
ZNF546	2.84362
WHRN	2.83863
FYN	2.82932
TEDC1	2.82809
FAM183A	2.82348
CD207	2.81938
XKR5	2.81783
SFXN1	2.81639
DUSP18	2.81178
SLC35E4	2.81178
MBOAT4	2.80466
KIF1B	2.80269
MOGAT2	2.80266
IQCF3	2.79849
MKLN1	2.79472
SMCHD1	2.79367
TTC6	2.78736
LGALS2	2.7841
CHST2	2.77985
KBTBD11	2.77837
PRND	2.77432
THAP10	2.77277
C1orf167	2.77202
NDRG1	2.76922
EPHB1	2.76382
HAP1	2.75367
ZNF682	2.7527
GON4L	2.75151
SEMA6C	2.75027
MTHFD1	2.74764
FOLR1	2.73833
PIGW	2.72701
GOLGA7B	2.72504
SEC14L6	2.72381
PRDX2	2.7223
ANKRD26	2.71658
RAB3D	2.71079
IQGAP3	2.70897
VSTM2B	2.70532
MRPL16	2.70347
TRIQK	2.7023
FAM3C	2.70125
DDC	2.69617
KLHL9	2.69556
ZBTB7B	2.69406
PIK3CB	2.69166
DYNC2LI1	2.68964
ABCG5	2.68964
INSYN2A	2.6877
ESYT2	2.68694
PRKAR1B	2.68241
VSNL1	2.68212
RASGRF1	2.6811
TACR1	2.67567
UBASH3B	2.67489
PRKG2	2.67157
MCC	2.67085
THSD7A	2.66963
USP25	2.6675
TTC4	2.6659
OR6B3	2.65977
ATP6V1E1	2.6589
CYP11B1	2.65403
KLK7	2.63793
RPP40	2.63686
LBH	2.63218
SEMA5A	2.62869
STXBP3	2.62729
NPHS1	2.62509
GABBR2	2.62413
HIF1AN	2.62386
LRFN3	2.61683
NF1	2.60899
MED6	2.60589
PPP1R13B	2.60055
OR10C1	2.59517
EHD1	2.59061
OR7D2	2.57932
AGPAT4	2.57579
CPSF4	2.57359
ATP5MF-PTCD1	2.57359
FARS2	2.56659
ZNF717	2.56594
STEAP1B	2.55778
MEGF6	2.54956
HACD2	2.54872
NID2	2.54661
TRABD2A	2.54412
CBX3	2.5396
ALAD	2.53881
RORB	2.51965
SLC7A14	2.51353
FMO5	2.50618
EIF3I	2.50169
MYO16	2.49952
ARHGAP28	2.49462
PALMD	2.48395
UBN2	2.47987
PXYLP1	2.4749
GLYAT	2.47246
TPO	2.47168
DAZAP1	2.45848
SPINK7	2.45805
CEMIP	2.44418
TMEM14C	2.44194
SERPINB10	2.43636
LCK	2.43579
ADI1	2.43567
HEBP2	2.43539
PRKD1	2.43128
TUBB2B	2.43007
PRAP1	2.4242
RIPK1	2.42322
KY	2.4184
PGM2	2.41282
KIF21B	2.41064
NDUFAB1	2.40968
RBFOX3	2.4078
ARMC2	2.39002
SMOX	2.38799
DAB2	2.38629
NUTM2B	2.38164
TRHDE	2.37333
TAS2R4	2.371
ZNF516	2.37071
MTMR12	2.36807
MYO1E	2.36612
NDUFB1	2.36566
OPLAH	2.36548
TUBA4B	2.36214
CFAP206	2.35323
PPIP5K2	2.35114
ARHGAP31	2.35029
SOX12	2.34974
RBMS2	2.34724
GPALPP1	2.345
SPTB	2.34359
CASP4	2.34181
MCF2L	2.34166
KLHL36	2.33831
ADAMTS9	2.33388
EGLN3	2.33384
FAM47E-STBD1	2.33328
BPIFA1	2.32141
SEMA3E	2.32104
CNOT4	2.31781
IPMK	2.3158
GALC	2.31113
CHD5	2.31013
UBE2E3	2.30932
GOLGA6L2	2.3027
PIP4K2A	2.3005
TRAPPC11	2.29146
ZNF134	2.28459
TMCC1	2.28349
PUS7L	2.28227
PRR5	2.27945
CDRT15	2.27619
OR2L8	2.27254
NBPF15	2.26782
KRTAP4-7	2.26659
RIMBP2	2.26543
ST8SIA2	2.26425
SLC15A2	2.25809
SPIC	2.25229
EYA4	2.25125
IGF1R	2.24652
NUP214	2.24615
CREB5	2.2244
MILR1	2.22245
CAMK2D	2.21468
FOXA2	2.21432
APBA1	2.21012
MYC	2.20593
NRDE2	2.20506
LOC102724265	2.20154
SLCO1C1	2.1972
EML1	2.19545
CLPTM1	2.19315
PRKDC	2.19124
OR2T10	2.18968
CSNK2A2	2.18593
CADM1	2.17965
EDIL3	2.17659
FMN2	2.17378
MPP6	2.16986
CLN5	2.16945
SLC8A2	2.16921
LUC7L2	2.16785
FMC1-LUC7L2	2.16785
HAUS3	2.16388
SEMA3A	2.16082
NARS2	2.16008
TFCP2L1	2.15853
MEAK7	2.15794
CNTN3	2.1518
SCUBE1	2.15067
CCDC88C	2.15037
RHOBTB1	2.14977
HDC	2.14494
CORO2B	2.14424
CDKN3	2.14346
SEZ6L	2.14288
UTRN	2.14156
C9orf147	2.1393
CTIF	2.13757
PLBD2	2.13464
FBXL3	2.12967
ELSPBP1	2.12529
DBT	2.12354
PRKCSH	2.12231
CYP3A4	2.11812
NPNT	2.11597
POGZ	2.11553
KLK12	2.11551
GNLY	2.11071
ZNF701	2.11039
BNIP2	2.10928
ZNF626	2.10423
CEACAM7	2.10272
NCOR2	2.1016
TAFA5	2.09961
CCL16	2.09645
CSNKA2IP	2.09573
TRIM52	2.09251
MIR1-1HG	2.0911
CORT	2.09019
SPG11	2.08846
GADL1	2.08629
IL20RA	2.08399
TRPM3	2.08395
COL26A1	2.08375
EPYC	2.08324
EIF2AK2	2.08205
RGSL1	2.07955
LOXL2	2.07721
MC5R	2.07685
ELAVL3	2.07405
RHBDD1	2.06964
ZNF226	2.06832
GSTA3	2.06695
PDE5A	2.06464
CCDC159	2.06427
CTBS	2.0611
SPATA1	2.0611
MYO5A	2.05854
PIF1	2.05573
TAFA2	2.05162
LPIN2	2.05002
ZNF407	2.0496
SVOPL	2.0473
ARL14	2.04421
LDHAL6A	2.0436
ZCCHC24	2.04284
IGFBP5	2.04271
TLR6	2.0347
THSD8	2.0319
SHC1	2.03134
CACNA1A	2.0288
CXCL11	2.02631
CLMP	2.0249
MZT2A	2.02197
PGM2L1	2.01155
TECPR1	2.00922
CFAP91	2.00772
ARHGAP8	2.00162
GAB2	1.99729
RYR1	1.99569
SFMBT2	1.99486
CR1L	1.99416
SPRR2B	1.99403
ASXL3	1.9932
RFPL3	1.99179
LOC645177	1.99055
CPM	1.99004
KCND2	1.98707
SAFB	1.98639
TAS2R3	1.9754
TMEM33	1.97234
GP9	1.96915
WNT9B	1.96259
GRIN2A	1.96213
CDC14A	1.9587
DGKG	1.95862
DECR1	1.95194
SEMA4A	1.95184
STK16	1.9503
MAP2K4	1.94911
C8orf89	1.94497
GLIS1	1.94327
CBLN2	1.93731
MAP3K19	1.93556
IQGAP2	1.93013
RWDD4	1.93009
HES3	1.93003
ARHGAP40	1.92791
GRB10	1.92129
SPSB4	1.91937
ERF	1.91504
PLD1	1.9098
GRXCR1	1.90757
CUL2	1.90376
TTC39C	1.90192
UBFD1	1.89989
NECAB1	1.89386
RPLP1	1.89307
ARHGEF10	1.88399
PELI2	1.88236
HLA-DRB5	1.88208
SOX6	1.88144
OXGR1	1.87522
ARHGEF3	1.87219
LRFN1	1.87151
SLC9A4	1.8713
GRP	1.87063
MYBL2	1.86897
OPRD1	1.86681
PARD3	1.86158
LGI3	1.85973
ASIC5	1.85946
OR6B2	1.85946
EBLN1	1.85624
FBLN1	1.85591
TBC1D2B	1.85438
ACOT7	1.85421
PKN3	1.85273
TMEM205	1.84855
USP42	1.84575
TNIP3	1.84342
UPP2	1.84254
CLDN1	1.83298
CSTL1	1.83222
SPRR1B	1.829
POU2F3	1.82385
GPC6	1.8234
TWSG1	1.82282
PKMYT1	1.81732
DCLK1	1.81578
TPD52L1	1.81346
CBR3	1.8134
UBALD1	1.81328
PRKCB	1.80878
PCNX4	1.80508
GPRIN3	1.79937
C16orf46	1.79407
TATDN3	1.79395
RTRAF	1.7927
HAGH	1.79227
CEP250	1.78953
SMOC2	1.78322
CD84	1.77986
WARS1	1.7791
RNGTT	1.77877
THRA	1.77753
LRRC7	1.77282
COMMD3	1.77176
EGFLAM	1.77037
TRIM58	1.7693
FCRL5	1.76846
FAM149A	1.76837
LRRC29	1.76739
NEIL3	1.76722
CACNA1B	1.76529
STXBP5	1.7585
HECW1	1.75731
KDM5A	1.75326
JCHAIN	1.75325
TMEM156	1.75303
DISP3	1.74956
BCAN	1.74252
BMP6	1.73752
SGSM1	1.73704
LHX9	1.73199
IQCF6	1.7285
KCTD16	1.72778
CFAP58	1.725
CCDC171	1.72384
RAP2A	1.72179
SAFB2	1.7202
CD180	1.71996
CCBE1	1.71971
EYA1	1.71792
[truncated: 13,318 more rows]

## Sheet: Table S15
Table S15: Identification of statistically significant and enriched GO terms through GO component analysis using a ranked list of all protein-coding genes for MD-M. The genes in the list are ranked in descending order based on the minimum p-values associated with their outlier windows.
GO Term	Description	P-value	FDR q-value	Enrichment	Genes
GO:0097458	neuron part	1.51e-13	2.85e-10	1.71	TRPV1, EYS, TACR3, CHRNA6, IFT57, ABL1, HAP1, ABR, PAK2, BMPR1B, CNTN3, BMPR2, ASIC2, PARK2, KCNB1, CDH23, DST, KCND2, MAST1, GABBR1, SORCS3, SV2C, TENM2, SLC17A5, DSCAML1, SPG11, KCNK2, KCNN3, GABRG3, GABRP, KCNQ3, ERMN, OR10H3, UNC13A, LRFN3, PDE1C, PDE4B, NCK2, ARID1B, PDE6A, ADD1, ARHGAP32, RPTOR, SETX, ENO2, KCTD16, PTPRD, CACNA1A, CACNA1C, CRHR1, CADM2, PTPRN2, PTPRO, CACNB2, DROSHA, EPHA3,…
GO:0042995	cell projection	5.89e-13	5.56e-10	1.71	KCNB2, TACR1, PLCB4, CHRNA6, LRGUK, TTLL11, APBA2, IFT57, ARHGAP24, LCA5, ATG7, ABL1, HAP1, ABR, BMPR1B, CNTN3, BMPR2, PKD1L1, ASIC2, PARK2, KCNB1, AHI1, FAM149B1, CAPRIN1, CDH23, DOCK7, APP, KCND2, IFT74, ANKS1B, DAB1, KCNIP1, PLK1S1, SDF4, NF1, RIT2, MAST1, IFT46, GABBR1, PIP5K1A, SV2C, TENM2, MYO1B, NRXN1, DSCAML1, SPG11, CDH1, KCNK2, SPAG17, KCNN3, DCC, GABRG3, GABRP, CDH13, ERMN, SH3PXD2B, T…
GO:0044456	synapse part	8.6e-13	5.41e-10	2	PLCB1, TRPV1, KIAA1109, PLCB4, CHRNA6, APBA2, CADPS2, ABL1, HAP1, ABR, PAK2, BMPR2, UNC13C, PARK2, ASIC2, KCNB1, KCND2, APP, ANKS1B, DAB1, DGKB, SORCS3, GABBR1, SV2C, TENM2, NRXN1, SLC17A5, CDH1, CACNG5, RAB6B, KCNK2, KCNMA1, CDH8, DCC, CDH10, GABRG3, GABRP, EIF4EBP1, NGF, WDR7, UNC13A, LRFN3, SYNE1, IGSF11, PDE4B, NCK2, ITSN2, PALMD, GRID2, GRIK2, GRIK3, ADD1, GRIK5, PSD3, GRIN2A, DOCK10, ARHGAP…
GO:0120025	plasma membrane bounded cell projection	6.02e-11	2.84e-08	1.67	KCNB2, TACR1, PLCB4, CHRNA6, TTLL11, APBA2, IFT57, LCA5, ATG7, ABL1, HAP1, ABR, BMPR1B, GPHN, CNTN3, BMPR2, PKD1L1, ASIC2, PARK2, KCNB1, AHI1, FAM149B1, CAPRIN1, CDH23, DOCK7, APP, KCND2, IFT74, ANKS1B, DAB1, KCNIP1, SDF4, NF1, RIT2, MAST1, IFT46, GABBR1, PIP5K1A, SV2C, TENM2, MYO1B, DSCAML1, HMGB1, SPG11, CDH1, KCNK2, SPAG17, WDFY3, KCNN3, DCC, GABRG3, GABRP, CDH13, ERMN, TBC1D30, NGF, PLCE1, OR…
GO:0098978	glutamatergic synapse	3e-09	1.13e-06	2.37	PLCB1, TNR, PLCB4, PTPRO, PPFIA2, CACNG3, AP2B1, GPC6, CADPS2, ABR, GRIP1, PAK2, ARHGAP39, ERBB4, LRFN4, WNT7A, NDRG1, LYN, PPP3CB, PPP3CC, KCND2, CLSTN2, DGKB, CTTNBP2, SORCS3, CDH1, CACNG5, PPM1H, TIAM1, CDH8, SYN3, DLGAP1, CDH10, EIF4EBP1, PRRT1, CTBP2, ADAM10, NOS1AP, LRFN3, ADAM22, GRID1, GRID2, NLGN1, GRIK2, GRIK3, GRIK5, GRIN2A, HTR2A, PCLO, DLGAP3, GRM1, CRTC1, CADPS, PTPRT, HOMER2, SYT1,…
GO:0120038	plasma membrane bounded cell projection part	4.81e-09	1.51e-06	1.63	TRPV1, KCNB2, TACR1, EYS, PLCB4, TACR3, ANTXR1, KCNAB1, TTLL11, APBA2, IFT57, LCA5, ATG7, ABL1, HAP1, ABR, BMPR1B, BMPR2, UNC13C, PKD1L1, IQCJ, SCHIP1, ASIC2, KCNB1, AHI1, CAPRIN1, DOCK7, DST, APP, IFT74, KCND2, RAB28, ANKS1B, KCNIP1, NF1, MAST1, IFT46, GABBR1, PIP5K1A, CEP250, TENM2, SPG11, KCNK2, SPAG17, FGR, CDH8, GABRG3, KCNQ3, ERMN, TBC1D30, NGF, OR10H3, UNC13A, LRFN3, PDE4B, ATP6V0A4, C2CD3…
GO:0044463	cell projection part	4.81e-09	1.3e-06	1.63	TRPV1, KCNB2, TACR1, EYS, PLCB4, TACR3, ANTXR1, KCNAB1, TTLL11, APBA2, IFT57, LCA5, ATG7, ABL1, HAP1, ABR, BMPR1B, BMPR2, UNC13C, PKD1L1, IQCJ, SCHIP1, ASIC2, KCNB1, AHI1, CAPRIN1, DOCK7, DST, APP, IFT74, KCND2, RAB28, ANKS1B, KCNIP1, NF1, MAST1, IFT46, GABBR1, PIP5K1A, CEP250, TENM2, SPG11, KCNK2, SPAG17, FGR, CDH8, GABRG3, KCNQ3, ERMN, TBC1D30, NGF, OR10H3, UNC13A, LRFN3, PDE4B, ATP6V0A4, C2CD3…
GO:0045202	synapse	6.24e-09	1.47e-06	1.78	PLCB1, TNR, PLCB4, CHRNA6, CADPS2, ABR, GPC1, PAK2, WNT7A, LYN, UNC13C, EEF1A2, CAPRIN1, KCND2, APP, CLSTN2, CBLN3, DGKB, RIT2, GABBR1, SORCS3, FGF12, TENM2, DSCAML1, GABRA2, SPG11, CDH1, CACNG5, DBH, PPM1H, SNTB1, CDH8, DCC, CDH10, GABRG3, GABRP, KCNQ3, CDH13, EIF4EBP1, OR10H3, UNC13A, ADAM10, NOS1AP, LRFN3, IGSF11, PDE4B, GRID1, GRID2, GRIK2, GRIK3, PCDH15, GRIK5, GRIN2A, DLGAP3, GRM1, CRTC1, G…
GO:0043005	neuron projection	7.29e-09	1.53e-06	1.76	KCNB2, PLCB4, CHRNA6, APBA2, ATG7, ABL1, HAP1, ABR, BMPR1B, GPHN, CNTN3, BMPR2, ASIC2, PARK2, KCNB1, CAPRIN1, CDH23, DOCK7, APP, KCND2, ANKS1B, DAB1, KCNIP1, NF1, RIT2, MAST1, GABBR1, SV2C, TENM2, DSCAML1, HMGB1, SPG11, WDFY3, KCNN3, DCC, GABRG3, GABRP, CDH13, NGF, OR10H3, UNC13A, LRFN3, PDE4B, PALMD, GRID2, MARK3, TENM4, IGHMBP2, PCDH15, GRIK3, GRIK5, GRIN2A, DOCK10, ARHGAP32, CRTC1, MPDZ, ROBO1…
GO:0034702	ion channel complex	8.64e-09	1.63e-06	2.52	CACNA2D4, KCNB2, CHRNA6, CACNB2, MICU1, KCNAB1, LRRC7, TTYH3, KCNMB2, PKD1L1, KCNB1, KCND2, KCNIP1, ANO2, KCNJ6, SCNN1G, CHRNB3, KCNJ16, CASQ2, CACNG5, KCNK2, KCNMA1, GABRG3, GABRP, KCNQ3, TRPC4, DPP10, LRRC8A, NOS1AP, GLRB, KCNMB4, PDE4B, PDE4D, GRID2, NLGN1, GRIK2, GRIK3, GRIK5, KCNQ5, GRIN2A, KCNG2, LRRC52, ANO6, RYR2, RYR3, CNTNAP2, CACNA1A, KCNIP4, CACNA1C
GO:0098797	plasma membrane protein complex	6.92e-08	1.19e-05	1.86	CACNA2D4, KCNB2, CHRNA6, CACNB2, KCNAB1, CACNG3, TBC1D5, AP2B1, LRRC7, SGCD, SGCG, HCN1, HLA, C, APBB1IP, TFR2, HLA, DPA1, KCNMB2, HLA, DPB1, BMPR1B, LYN, HLA, DQA1, SGCZ, KCNB1, HLA, DQB1, HLA, DRB1, CDH23, KCND2, ITGA11, HLA, DRB5, TRAF3, KCNIP1, BTBD8, PGM5, KCNJ6, GABBR1, SCNN1G, SGIP1, HMGB1, CHRNB3, KCNJ16, CDH1, CACNG5, KCNK2, CDH4, KCNMA1, SNTB1, CDH7, CDH8, CDH10, PRKCA, CDH12, KCNQ3, CD…
GO:0097060	synaptic membrane	8.85e-08	1.39e-05	2.35	KCNMA1, TRPV1, CHRNA6, CDH8, GABRG3, GABRP, CACNG3, PRRT1, DGKI, ADAM10, UNC13A, GLRB, SHISA6, DAGLB, SYNE1, GRIP1, MUSK, ITSN2, ERBB4, GRID1, GRID2, GPHN, UNC13C, UTRN, GRIK2, KCNB1, GRIK3, GRIK5, GRIN2A, GRIN2B, KCND2, CLSTN2, GRM1, ANK2, DGKB, GRM5, GRM7, GABBR1, KCTD16, TENM2, NRXN1, SYT1, GABRA2, ZDHHC17, CHRNB3, DNM1L, CACNA1C, CACNG5
GO:1902495	transmembrane transporter complex	1.45e-07	2.11e-05	2.32	CACNA2D4, KCNB2, CHRNA6, CACNB2, MICU1, KCNAB1, LRRC7, TTYH3, KCNMB2, PKD1L1, KCNB1, KCND2, KCNIP1, ANO2, KCNJ6, SCNN1G, CHRNB3, KCNJ16, CASQ2, CACNG5, KCNK2, KCNMA1, GABRG3, GABRP, KCNQ3, TRPC4, DPP10, LRRC8A, NOS1AP, GLRB, KCNMB4, PDE4B, PDE4D, GRID2, NLGN1, GRIK2, GRIK3, GRIK5, KCNQ5, GRIN2A, KCNG2, LRRC52, ANO6, RYR2, RYR3, CNTNAP2, CACNA1A, KCNIP4, CACNA1C
GO:0034703	cation channel complex	1.62e-07	2.18e-05	2.43	CACNA2D4, KCNMA1, KCNB2, CACNB2, AKAP6, KCNAB1, MICU1, KCNQ3, CACNG3, TRPC4, DPP10, NOS1AP, SHISA6, HCN1, KCNMB4, PDE4B, PDE4D, KCNMB2, PKD1L1, NLGN1, GRIK2, KCNB1, GRIK3, GRIK5, GRIN2A, KCNQ5, GRIN2B, KCND2, KCNIP1, KCNJ6, KCNG2, LRRC52, RYR2, RYR3, SCNN1G, CNTNAP2, CACNA1A, KCNJ16, KCNIP4, CACNG5, CACNA1C, CASQ2, KCNK2
GO:1990351	transporter complex	2.78e-07	3.49e-05	2.17	CACNA2D4, KCNB2, CHRNA6, CACNB2, AKAP6, MICU1, KCNAB1, CACNG3, PEX14, LRRC7, TTYH3, KCNMB2, PKD1L1, KCNB1, KCND2, KCNIP1, ANO2, KCNJ6, SCNN1G, GABRA2, CHRNB3, KCNJ16, CASQ2, CACNG5, KCNK2, KCNMA1, GABRG3, GABRP, KCNQ3, TRPC4, DPP10, LRRC8A, NOS1AP, GLRB, KCNMB4, PDE4B, PDE4D, GRID2, NLGN1, GRIK2, GRIK3, GRIK5, KCNQ5, GRIN2A, KCNG2, LRRC52, ATP10A, ANO6, RYR2, RYR3, CNTNAP2, CACNA1A, KCNIP4, CACNA…
GO:0045211	postsynaptic membrane	3.5e-07	4.13e-05	2.87	KCNMA1, TRPV1, CHRNA6, GABRG3, GABRP, ADAM10, SHISA6, GLRB, DAGLB, SYNE1, GRIP1, MUSK, GRID1, ERBB4, GRID2, GPHN, UTRN, GRIK2, KCNB1, GRIK3, GRIK5, GRIN2B, KCND2, CLSTN2, DGKB, ANK2, GRM7, GABBR1, KCTD16, TENM2, GABRA2, CHRNB3
GO:0044459	plasma membrane part	6.88e-07	7.64e-05	1.33	TACR1, TRPV1, TACR3, ITPK1, MGAM, CHRNA6, BLK, ABCC1, GFRAL, HLA, C, HLA, DPA1, KCNMB2, BMPR1B, HLA, DPB1, GPHN, BMPR2, EDNRB, HLA, DQA1, ASIC2, SGCZ, HLA, DQB1, KCNB1, HLA, DRB1, DST, CDH23, KCND2, HLA, DRB5, CLSTN2, NPFFR2, SLC24A3, TEX101, KCNJ6, SORCS3, GABBR1, PIP5K1A, GPRC5A, TENM2, SCNN1G, SLC17A5, GABRA2, HMGB1, SLC7A7, PCDH7, KCNJ15, KCNJ16, SLC13A2, SERPINA5, KCNK2, KCNMA1, PLEKHO1, GAB…
GO:0030658	transport vesicle membrane	2.7e-06	0.000283	3.88	HLA, DQA1, KIAA1244, CPE, PTPRN2, SYN3, SYNPR, HLA, DRB1, HLA, DRB5, SEC23A, PRRT1, DGKI, UNC13A, SV2C, SLC17A5, SYT5, DNM1L, HLA, DPA1, RPH3AL, HLA, DPB1, UNC13C
GO:0098590	plasma membrane region	3.11e-06	0.000309	1.77	ITPK1, TACR3, C5AR2, ABCC1, LRRC7, MPP5, DGKI, GRIP1, EPS8, MUSK, GPR161, ERBB4, UNC13C, PKD1L1, KCNB1, SLC14A2, DST, KCND2, SI, PLK4, DGKB, IGSF5, GABBR1, PIP5K1A, EHD2, TENM2, NRXN1, SCNN1G, CHRNB3, MYH10, KCNK2, LCP2, LCT, FGR, CDH8, GABRG3, GABRP, CDH13, TRPC4, PRRT1, UNC13A, GLRB, DHRS3, NOS1AP, SYNE1, MAPK1, C5AR1, ATP6V0A4, ITSN2, PDE4D, USH2A, PDE6A, GRID2, DSG1, UTRN, UMODL1, GRIK2, CTSB…
GO:0030424	axon	3.76e-06	0.000355	2.2	CADM2, PTPRO, DCC, PARK7, TMEM108, EPHA5, KIF1B, NGF, SBF2, SEMA6A, MPP5, DGKI, ATG7, BCAR1, LRFN3, ABR, MAPK1, CTNNA2, ADAM22, NRTN, IGHMBP2, KCNB1, GRIK3, HTR2A, DOCK7, APP, PCLO, SLC8A1, BTBD8, TH, ROBO1, NECAB2, NF1, MAST1, SETX, GRM7, TENM3, NOV, SYT1, DSCAML1, CNTNAP2, SPG11, SYT5, DIP2B
GO:0098982	GABA-ergic synapse	5.39e-06	0.000485	11.21	PLCB1, CTBP2, GLRB, CNTN5, GABBR1, CDH13, ERBB4, LRFN4
GO:0034705	potassium channel complex	1.07e-05	0.00092	3.16	KCNMA1, GRIK2, KCNB2, KCNB1, GRIK3, GRIK5, KCNQ5, KCNAB1, KCND2, KCNQ3, KCNIP1, DPP10, KCNJ6, NOS1AP, KCNG2, LRRC52, KCNMB4, CNTNAP2, KCNJ16, KCNIP4, KCNMB2, KCNK2
GO:0099061	integral component of postsynaptic density membrane	1.23e-05	0.00101	3.97	GRIK5, DCC, GRIN2A, CACNG3, CLSTN2, LRFN3, SHISA6, SORCS3, PTPRT, ADAM22, ERBB4, GRID1, LRFN4, GRID2, OPRD1
GO:0016020	membrane	1.52e-05	0.00119	1.14	CSMD3, TRPV1, SACM1L, ITPK1, MGAM, CHRNA6, S100A8, AADAC, ITPR2, P4HA1, S100A13, ABL1, SORCS1, PAFAH1B3, ABO, ABR, FRAS1, PAK2, ANO3, WNT3, KCNMB2, CNTN3, WNT7A, GPHN, OSBPL6, ASIC2, SGCZ, KCNB1, OSBPL10, UNC5D, CDH23, KCND2, COL6A3, HGSNAT, IFI6, CLSTN2, CYP4V2, EFCAB4B, KCNJ6, MAST1, PSTPIP2, GABBR1, GPRC5A, SORCS3, SV2C, KCNJ12, SCNN1G, SLC17A5, MRPS28, GABRA2, SLC7A7, SPG11, KCNJ15, PCDH7, SC…
GO:0099146	intrinsic component of postsynaptic density membrane	2.63e-05	0.00199	3.76	GRIK5, DCC, GRIN2A, CACNG3, CLSTN2, LRFN3, SHISA6, SORCS3, PTPRT, ADAM22, ERBB4, GRID1, LRFN4, GRID2, OPRD1
GO:0005886	plasma membrane	2.92e-05	0.00212	1.2	CSMD3, TRPV1, MGAM, CHRNA6, S100A8, ITPR2, S100A13, FRAS1, PAK2, ANO3, WNT3, KCNMB2, GPHN, CNTN3, WNT7A, OSBPL6, ASIC2, SGCZ, KCNB1, UNC5D, KCND2, COL6A3, HGSNAT, IFI6, MAST1, KCNJ6, PSTPIP2, GABBR1, GPRC5A, SV2C, KCNJ12, SLC17A5, SCNN1G, GABRA2, SLC7A7, SPG11, KCNJ15, PCDH7, KCNJ16, SLC13A2, KCNK2, KCNMA1, WDFY3, KCNN3, CLDN10, GABRG3, KCNQ3, CLDN1, PLCD4, SNTG2, GNG2, OR10H3, LANCL2, ADAM8, ADA…
GO:0099501	exocytic vesicle membrane	3.11e-05	0.00218	5.54	PRRT1, DGKI, PTPRN2, SYN3, UNC13A, SYNPR, SV2C, SLC17A5, SYT5, DNM1L, UNC13C
GO:0030672	synaptic vesicle membrane	3.11e-05	0.0021	5.54	PRRT1, DGKI, PTPRN2, SYN3, UNC13A, SYNPR, SV2C, SLC17A5, SYT5, DNM1L, UNC13C
GO:0014069	postsynaptic density	3.3e-05	0.00215	2.07	PLCB4, SYN3, DLGAP1, DROSHA, TMEM108, LRRC7, DGKI, MAGI2, ADAM10, SHISA6, IGSF11, MAPK1, GRIP1, PAK2, PDE4B, NCK2, BMPR2, LYN, GPHN, NLGN1, GRIK2, ADD1, PSD3, GRIN2A, GRIN2B, KCND2, ARHGAP32, PCLO, DAB1, ANKS1B, DLGAP3, SLC8A1, CRTC1, MPDZ, DCLK1, IQSEC3, HOMER2, DISC1, CACNG5, CACNA1C
GO:0099572	postsynaptic specialization	3.87e-05	0.00244	2.06	PLCB4, SYN3, DLGAP1, DROSHA, TMEM108, LRRC7, DGKI, MAGI2, ADAM10, SHISA6, IGSF11, MAPK1, GRIP1, PAK2, PDE4B, NCK2, BMPR2, LYN, GPHN, NLGN1, GRIK2, ADD1, PSD3, GRIN2A, GRIN2B, KCND2, ARHGAP32, PCLO, DAB1, ANKS1B, DLGAP3, SLC8A1, CRTC1, MPDZ, DCLK1, IQSEC3, HOMER2, DISC1, CACNG5, CACNA1C
GO:0099060	integral component of postsynaptic specialization membrane	4.79e-05	0.00292	3.2	NLGN1, GRIK5, DCC, CDH10, GRIN2A, KCND2, CACNG3, CLSTN2, LRFN3, SHISA6, SORCS3, PTPRT, ADAM22, ERBB4, LRFN4, GRID1, GRID2, OPRD1
GO:0099568	cytoplasmic region	6.46e-05	0.00381	2.75	GRIK2, DST, SPAST, TMEM108, ASTN2, ERMN, RAI14, CYTIP, MYO5B, FGF1, CLASP1, CTBP2, MKLN1, UNC13A, GRM7, HAP1, AP3B1, WASF1, EPS8, SPINK5, DCTN4, MYH10, UNC13C
GO:0099055	integral component of postsynaptic membrane	7.62e-05	0.00436	2.76	NLGN1, GRIK5, DCC, CDH10, GRIN2A, HTR2A, KCND2, CACNG3, SLC8A1, CLSTN2, PRRT1, LRFN3, SHISA6, SORCS3, PTPRT, ADAM22, ERBB4, LRFN4, GRID1, CACNG5, GRID2, OPRD1
GO:0098948	intrinsic component of postsynaptic specialization membrane	8.14e-05	0.00452	3.09	NLGN1, GRIK5, DCC, CDH10, GRIN2A, KCND2, CACNG3, CLSTN2, LRFN3, SHISA6, SORCS3, PTPRT, ADAM22, ERBB4, LRFN4, GRID1, GRID2, OPRD1
GO:0098796	membrane protein complex	0.000127	0.00685	1.7	CACNA2D4, COX7B2, MICU1, TBC1D5, LRRC7, SGCG, TTYH3, APBB1IP, HLA, DPA1, KCNMB2, HLA, DPB1, BMPR1B, PKD1L1, HLA, DQA1, SGCZ, KCNB1, HLA, DRB1, CDH23, KCND2, ITGA11, HLA, DRB5, TRAF3, BTBD8, PGM5, AP3B1, GABBR1, SGIP1, CHRNB3, CASQ2, KCNK2, CDH4, CDH7, CDH8, GABRP, CDH12, SLC1A2, CDH13, TRPC4, SNTG2, CDH18, GLRB, NOS1AP, SYNE1, PDE4B, ATP6V0A4, PDE4D, PIK3CB, AMFR, GRID2, UTRN, NLGN1, GRIK2, KCNQ5…
GO:0099240	intrinsic component of synaptic membrane	0.00014	0.00734	2.4	DCC, CDH10, GABRG3, SLC1A2, CACNG3, PRRT1, LRFN3, SHISA6, ADAM22, GRID1, ERBB4, LRFN4, GRID2, GPHN, OPRD1, NLGN1, GRIK5, GRIN2A, HTR2A, KCND2, SLC8A1, CLSTN2, CNTN5, SORCS3, PTPRT, PTPRD, CACNG5
GO:0098936	intrinsic component of postsynaptic membrane	0.000142	0.00727	2.66	NLGN1, GRIK5, DCC, CDH10, GRIN2A, HTR2A, KCND2, CACNG3, SLC8A1, CLSTN2, PRRT1, LRFN3, SHISA6, SORCS3, PTPRT, ADAM22, ERBB4, LRFN4, GRID1, CACNG5, GRID2, OPRD1
GO:0008076	voltage-gated potassium channel complex	0.000146	0.00727	2.94	KCNMA1, KCNB2, KCNB1, KCNQ5, KCNAB1, KCND2, KCNQ3, KCNIP1, DPP10, KCNJ6, NOS1AP, KCNG2, LRRC52, KCNMB4, CNTNAP2, KCNJ16, KCNIP4, KCNMB2, KCNK2
GO:0012507	ER to Golgi transport vesicle membrane	0.000177	0.00858	3.47	HLA, DQA1, SEC31A, HLA, DQB1, HLA, DRB1, SREBF1, HLA, DRB5, SEC23A, STX5, HLA, C, SEC24D, SEC24B, HLA, DPA1, HLA, DPB1, TMED10
GO:0030659	cytoplasmic vesicle membrane	0.00018	0.00849	1.55	PTPRJ, HVCN1, ANXA7, VOPP1, KIAA1244, MGAM, PTPRN2, SYNPR, SIRPA, ITPR2, SRI, CACNG3, SREBF1, AP2B1, KIF1B, CADPS2, DGKI, HLA, C, WNT3, RPH3AL, GPR161, HLA, DPA1, HLA, DPB1, WNT7A, UNC13C, DMBT1, HLA, DQA1, HLA, DQB1, CAMK2D, RAB1A, HLA, DRB1, HLA, DRB5, HGSNAT, TH, ABCA13, RAB31, AP3B1, GPRC5A, SV2C, SLC17A5, SEC24B, PCDH7, DBH, SERPINA5, DNAJC13, SYN3, RAB11FIP1, PTAFR, ULK2, RAB11FIP2, HMOX2, …
GO:0030027	lamellipodium	0.000208	0.00959	3.5	PTPRM, CAPRIN1, PARVA, CCDC88A, MCC, CDC42BPA, CTNNA3, PIP5K1A, ARPC5, LRRC16A, SWAP70, APBB1IP, MYH10, FAP
GO:0099699	integral component of synaptic membrane	0.000237	0.0107	2.42	DCC, CDH10, GABRG3, SLC1A2, CACNG3, PRRT1, LRFN3, SHISA6, ADAM22, GRID1, ERBB4, LRFN4, GRID2, OPRD1, NLGN1, GRIK5, GRIN2A, HTR2A, KCND2, SLC8A1, CLSTN2, SORCS3, PTPRT, PTPRD, CACNG5
GO:0012506	vesicle membrane	0.000284	0.0125	1.52	PTPRJ, HVCN1, ANXA7, VOPP1, KIAA1244, MGAM, PTPRN2, SYNPR, SIRPA, ITPR2, SRI, CACNG3, SREBF1, AP2B1, KIF1B, CADPS2, DGKI, HLA, C, WNT3, RPH3AL, GPR161, HLA, DPA1, HLA, DPB1, WNT7A, UNC13C, DMBT1, HLA, DQA1, HLA, DQB1, CAMK2D, RAB1A, HLA, DRB1, HLA, DRB5, HGSNAT, TH, ABCA13, RAB31, AP3B1, GPRC5A, SV2C, SLC17A5, SEC24B, PCDH7, DBH, SERPINA5, DNAJC13, SYN3, RAB11FIP1, PTAFR, ULK2, RAB11FIP2, HMOX2, …
GO:0005938	cell cortex	0.000301	0.0129	2.91	DST, ASTN2, ERMN, RAI14, CYTIP, FGF1, MYO5B, CLASP1, CTBP2, MKLN1, UNC13A, GRM7, EPS8, SPINK5, DCTN4, MYH10, UNC13C
GO:0030425	dendrite	0.000366	0.0153	1.71	KCNB2, PLCB4, RELN, TMEM108, EPHA5, CACNG3, KIF1B, ABL1, HAP1, HCN1, GRIP1, BMPR1B, BMPR2, GPHN, KCNB1, CASC3, CAPRIN1, KCNIP1, CLSTN2, TH, NECAB2, NF1, MAST1, GABBR1, TENM2, SPG11, DIP2B, DNER, GRK4, INPP5A, KLHL1, NGF, OR10H3, MAGI2, LRFN3, GLRB, AMFR, MARK3, NLGN1, GRIK3, GRIK5, HTR2A, SLC8A1, HTR7, GRM1, CRTC1, MPDZ, RPTOR, GRM7, TP63, BPTF, NOV, HOMER2, CNTNAP2, CACNA1C
GO:0016342	catenin complex	0.000414	0.017	4.25	CDH4, CDH7, CDH8, CDH10, CDH23, CDH12, CTNNA2, CDH13, CDH1, CDH18
GO:0098831	presynaptic active zone cytoplasmic component	0.00049	0.0197	19.9	CTBP2, UNC13A, UNC13C
GO:0044441	ciliary part	0.000519	0.0204	1.79	SPA17, KIAA1009, NPHP1, TACR1, TULP3, EYS, TACR3, CCDC178, TTLL11, TBC1D30, IFT57, DYNC2H1, TTC26, LCA5, SSX2IP, ATG7, MERTK, DHRS3, SPAG6, C2CD3, GPR161, USH2A, PDE6A, PKD1L1, RSPH1, PCDH15, AHI1, IFT74, APP, DNAH10, KIAA1549, CCDC172, ATP8A2, RAB28, DNAH8, CCDC88A, PKHD1, IFT46, CEP250, DNAH7, CENPF, RP1, DNAH17, PHF17, SPAG17, PRPH2
GO:0034704	calcium channel complex	0.000551	0.0212	4.46	CACNA2D4, NOS1AP, MICU1, RYR2, RYR3, TRPC4, PDE4B, PDE4D, CASQ2, PKD1L1
GO:0042613	MHC class II protein complex	0.000674	0.0255	8.87	HLA, DQA1, HLA, DRB1, HLA, DRB5, HLA, DPA1, HLA, DPB1
GO:0098878	neurotransmitter receptor complex	0.000785	0.0291	3.36	NLGN1, GRIK2, GRIK3, GRIK5, SHISA6, GRIN2A, HTR2A, GRIN2B, CACNG3, LRRC7, GRID2, CACNG5
GO:0033017	sarcoplasmic reticulum membrane	0.000822	0.0299	3.96	CAMK2D, TMEM38B, NOS1AP, ITPR2, SRI, SYNE2, RYR2, TRDN, RYR3, CASQ2
GO:0042734	presynaptic membrane	0.000855	0.0304	4.11	GRIK2, GRIK3, UNC13A, GRIN2A, GABBR1, KCTD16, SYT1, NRXN1, ITSN2, UNC13C
GO:0030054	cell junction	0.000918	0.0321	1.68	PTPRK, NPHP1, PTPRM, NPHS1, SCHIP1, PARK7, RAI14, LRRC7, MPP5, KAZN, CTNNA3, XIRP2, ARPC5, APBB1IP, MDC1, IQCJ, SCHIP1, AHI1, DST, ITGA11, PGM5, IGSF5, PIP5K1A, AMOTL1, TENM2, DCTN4, LCP2, PAK6, CDH7, CDH8, KIRREL2, CLDN10, CDH12, CDH13, TRPC4, SH3PXD2B, PARVA, CLASP1, CDH18, SSX2IP, LSR, MAGI2, IGSF11, IRF2, DSG1, ARHGEF18, SVIL, MPDZ, FLT1, CDC42BPA, WASF1, SYNE2, CNTNAP2, FAP, INADL

## Sheet: Table S16
Table S16: Identification of statistically significant and enriched GO terms through GO component analysis using a ranked list of all protein-coding genes for IF-M. The genes in the list are ranked in descending order based on the minimum p-values associated with their outlier windows.
GO Term	Description	P-value	FDR q-value	Enrichment	Genes
GO:0097458	neuron part	4.67e-13	8.79e-10	1.82	KCNB2, EYS, PLCB4, TACR3, COBL, KCNAB1, HIF1A, APBA2, ABL1, CNR2, SMARCB1, PAK2, BMPR1B, GPHN, UNC13C, IQCJ, SCHIP1, PARK2, ASIC2, KCNB1, EEF1A2, STON2, DST, BRINP2, TSPEAR, APP, KCND3, DAB1, ANKS1B, FBXW11, MYH14, SCN3A, EFNA2, FAM168B, RIT2, SORCS3, SV2C, MAP7, TENM2, NRXN1, SLC17A5, DSCAML1, CDH8, KCNN3, DCC, RPGRIP1L, GABRG2, CDH10, IGF1R, SLC12A5, KCNQ3, CDH13, PTEN, WDR7, SYT6, HNMT, PDE1A,…
GO:0042995	cell projection	1.24e-11	1.17e-08	1.67	FLOT1, KCNB2, TACR1, PLCB4, ZNRF2, COBL, LPAR3, LRGUK, HIF1A, TTLL11, APBA2, ARHGAP24, ABL1, CNR2, BMPR1B, GPHN, PKD1L1, ASIC2, PARK2, KCNB1, AHI1, FAM149B1, STON2, BRINP2, TSPEAR, APP, KCND3, ANKS1B, DAB1, FBXW11, PLK1S1, SDF4, SCN3A, FAM168B, RIT2, GABBR1, MAP7, SV2C, MYO1B, TENM2, NRXN1, DSCAML1, GABRA2, PODXL, SPAG17, SYT7, KCNN3, RPGRIP1L, DCC, GABRG2, IGF1R, GABRG3, SLC12A5, CDH13, PTEN, SH…
GO:0043005	neuron projection	3.8e-11	2.39e-08	1.98	KCNB2, PLCB4, COBL, APBA2, ABL1, CNR2, BMPR1B, GPHN, ASIC2, PARK2, KCNB1, STON2, BRINP2, TSPEAR, APP, KCND3, ANKS1B, DAB1, FBXW11, SCN3A, FAM168B, RIT2, MAP7, SV2C, TENM2, DSCAML1, KCNN3, DCC, GABRG2, IGF1R, SLC12A5, CDH13, PTEN, HNMT, CNTN4, PDE4B, MAP6, ADCY6, PALMD, GRID2, ADCY8, TENM4, ADCYAP1R1, GRIK3, PCDH15, TPH2, DOCK10, GRM1, MPDZ, ROBO1, GRM5, GRM6, GRM7, SETX, ASAP1, PTPN13, DAB2IP, HO…
GO:0044456	synapse part	4.17e-11	1.96e-08	1.9	FLOT1, PLCB1, PLCB4, ZNRF2, APBA2, ABL1, PAK2, GPHN, UNC13C, PARK2, KCNB1, ASIC2, STON2, APP, KCND3, DAB1, ANKS1B, DGKB, SORCS3, GABBR1, SV2C, TENM2, NRXN1, SLC17A5, GABRA2, CACNG5, KCNMA1, SYT7, TBC1D24, CDH8, DCC, GABRG2, CDH10, GABRG3, PTEN, WDR7, SYT6, SHISA6, SYNE1, IGSF11, STX12, PDE4B, NCK2, ITSN2, GRID1, PALMD, GRID2, ADCY8, GRIK1, LRFN2, GRIK2, GRIK3, GRIK4, PSD3, DOCK10, GRM1, MPDZ, GRM…
GO:0120025	plasma membrane bounded cell projection	1.45e-10	5.47e-08	1.66	FLOT1, KCNB2, TACR1, PLCB4, COBL, LPAR3, HIF1A, TTLL11, APBA2, ABL1, CNR2, BMPR1B, GPHN, PKD1L1, ASIC2, PARK2, KCNB1, AHI1, FAM149B1, STON2, BRINP2, TSPEAR, APP, KCND3, ANKS1B, DAB1, FBXW11, SDF4, SCN3A, FAM168B, RIT2, GABBR1, MAP7, SV2C, MYO1B, TENM2, DSCAML1, GABRA2, PODXL, SPAG17, KCNN3, RPGRIP1L, DCC, GABRG2, IGF1R, GABRG3, SLC12A5, CDH13, PTEN, FGD5, HNMT, CNTN4, ANKS4B, PDE4B, LRRC16A, MAP6…
GO:0005886	plasma membrane	5.31e-10	1.67e-07	1.3	FLOT1, XKR4, COL26A1, CACNA2D3, FAM126A, CSMD3, MGAM, ZNRF2, S100A13, JAK3, RNF157, CNR2, FRAS1, SERPINB2, PAK2, ANO3, GPHN, OSBPL6, ASIC2, SGCZ, KCNB1, UNC5D, KCND3, SEMA5A, GAS2L2, ABCC4, RNF34, KCNJ6, PSTPIP2, GABBR1, SV2C, SLC17A5, SCNN1G, GABRA2, KCNJ16, GPRIN3, KCNMA1, SYT7, KCNN3, PLCH1, GABRG2, GABRG3, KCNQ3, OR9K2, SNTG2, FLVCR1, KEL, PREX2, LANCL2, MYO16, ADCY5, ADCY6, CLEC12A, CATSPER3…
GO:0045202	synapse	6.56e-10	1.77e-07	1.91	FLOT1, PLCB1, TNR, PLCB4, LPAR3, PLD1, PAK2, UNC13C, KCMF1, EEF1A2, APP, KCND3, EFNA2, DGKB, RIT2, GABBR1, SORCS3, FGF12, TENM2, DSCAML1, GABRA2, CACNG5, DBH, PPM1H, SYT7, SNTB1, TBC1D24, CDH8, DCC, GABRG2, CDH10, GABRG3, SLC12A5, KCNQ3, CDH13, PDZRN3, SYT6, SHISA6, IGSF11, PDE4B, GRID1, GRID2, ADCY8, LRFN2, GRIK2, GRIK3, PCDH15, GRIK4, CADM1, GRM1, GRM5, GRM6, SYNC, GRM7, PTPRA, RGS9, HDAC4, HOM…
GO:0044459	plasma membrane part	1.52e-09	3.58e-07	1.39	FLOT1, CACNA2D3, TACR1, TACR3, MGAM, ZNRF2, LPAR3, BLK, EPPK1, ABCA4, GFRAL, CNR2, HLA, DOB, HLA, DPA1, BMPR1B, HLA, DPB1, GPHN, EDNRB, ASIC2, SGCZ, KCNB1, HLA, DRB1, DST, TSPEAR, TMC4, KCND3, HLA, DRB5, ABCC4, SCN3A, TEX101, KCNJ6, SORCS3, GABBR1, TENM2, MAP7, SCNN1G, SLC17A5, GABRA2, KCNJ16, KCNMA1, SYT7, GABRG2, SLC12A5, GABRG3, KCNQ3, MSR1, PTEN, PLXNA4, SNTG2, SLCO1B7, SYT6, PTGIS, ESYT2, GP…
GO:0120038	plasma membrane bounded cell projection part	5.63e-09	1.18e-06	1.82	EYS, PLCB4, KCNAB1, TTLL11, APBA2, ABL1, CNR2, BMPR1B, RTTN, GPHN, UNC13C, IQCJ, SCHIP1, PKD1L1, ASIC2, DST, BRINP2, TSPEAR, WWC1, ANKS1B, RAB28, GAS2L2, FBXW11, MYH14, TENM2, PODXL, DNAH3, RPGRIP1L, KCNQ3, FGD5, SHISA6, PDE4B, MAP6, PALMD, GRID2, ADCY8, GRIK2, GRIK3, PCDH15, PSD3, DOCK10, GRM1, MPDZ, CLUAP1, ROBO2, GRM6, GRM7, SETX, ASAP1, DAB2IP, CENPF, MTTP, HOMER2, TBC1D7, CNTNAP2, CACNA1C, A…
GO:0044463	cell projection part	5.63e-09	1.06e-06	1.82	EYS, PLCB4, KCNAB1, TTLL11, APBA2, ABL1, CNR2, BMPR1B, RTTN, GPHN, UNC13C, IQCJ, SCHIP1, PKD1L1, ASIC2, DST, BRINP2, TSPEAR, WWC1, ANKS1B, RAB28, GAS2L2, FBXW11, MYH14, TENM2, PODXL, DNAH3, RPGRIP1L, KCNQ3, FGD5, SHISA6, PDE4B, MAP6, PALMD, GRID2, ADCY8, GRIK2, GRIK3, PCDH15, PSD3, DOCK10, GRM1, MPDZ, CLUAP1, ROBO2, GRM6, GRM7, SETX, ASAP1, DAB2IP, CENPF, MTTP, HOMER2, TBC1D7, CNTNAP2, CACNA1C, A…
GO:0097060	synaptic membrane	3.49e-08	5.98e-06	2.55	SORCS2, KCNMA1, CDH8, ZNRF2, GABRG2, GABRG3, PTEN, PRRT1, STRN, DGKI, SHISA6, GABBR2, SYNE1, GRIP1, HTR3B, ITSN2, ERBB4, GRID1, GRID2, GPHN, UNC13C, SLC6A3, GRIK1, GRIK2, KCNB1, GRIK3, GRIK4, KCND3, CLSTN1, GRM1, ANK2, DGKB, GRM5, GRM7, GABBR1, KCTD16, RGS9, TENM2, NRXN1, SYT1, GABRA2, DNM1L, CACNA1C, CACNG5
GO:0098978	glutamatergic synapse	4.72e-08	7.41e-06	2.56	TIAM1, PLCB1, TNR, PLCB4, CDH8, SYN3, PTPRO, DLGAP1, CDH10, DLGAP4, PRRT1, SYT6, SHISA6, GRIP1, EPS15, ADAM22, PAK2, ERBB4, GRID1, PPP3CA, GRID2, ADCY8, CAMK4, SH3GL2, PPP3CB, GRIK2, ATP2B4, GRIK3, ARPC5L, PCLO, CLSTN1, GRM1, DGKB, CTTNBP2, SORCS3, RGS9, BCR, PTPRT, HOMER2, SYT1, PTPRD, MTOR, PPM1H, RNF216
GO:0045211	postsynaptic membrane	7.8e-07	0.000113	3.08	KCNMA1, GABRG2, GABRG3, PTEN, STRN, SHISA6, GABBR2, SYNE1, GRIP1, HTR3B, GRID1, ERBB4, GRID2, GPHN, GRIK1, GRIK2, KCNB1, GRIK3, GRIK4, KCND3, CLSTN1, DGKB, ANK2, GRM7, GABBR1, KCTD16, TENM2, GABRA2
GO:0030424	axon	1.11e-06	0.00015	2.39	CADM2, OLFM1, MAP9, PTPRO, DCC, GABRG2, COBL, IGF1R, SEMA6A, DGKI, CNTN4, HCN1, CTNNA2, ADAM22, MAP6, ADCY8, SLC6A3, KCNB1, GRIK3, MME, CNTN6, INPP5F, APP, PCLO, SCN3A, NCAM2, FAM168B, ROBO1, NECAB2, UNC80, SETX, GRM7, DAB2IP, HTT, BCR, MAP7, PRKAA2, SYT1, DSCAML1, CNTNAP2, RUFY3
GO:0016020	membrane	2.62e-06	0.000329	1.15	FLOT1, XKR4, COL26A1, CACNA2D3, FAM126A, CSMD3, MGAM, ZNRF2, VSNL1, P4HA1, S100A13, JAK1, JAK3, ATF6, RNF157, EIF4H, ABCF1, ABCA4, ABL1, SORCS1, CNR2, FRAS1, SERPINB2, PAK2, ANO3, GPHN, OSBPL6, ASIC2, SGCZ, KCNB1, OSBPL10, UNC5D, TSPEAR, KCND3, SEMA5A, GAS2L2, ABCC4, CYP4V2, RNF34, KCNJ6, PSTPIP2, SORCS3, GABBR1, SV2C, MAP7, SLC17A5, SCNN1G, GABRA2, KCNJ16, GPRIN3, KCNMA1, MRPL39, SYT7, AGPAT9, K…
GO:0099240	intrinsic component of synaptic membrane	4.34e-06	0.000512	2.9	SYT7, DCC, CDH10, GABRG3, SLC1A2, PRRT1, SYT6, SHISA6, ADAM22, GRID1, ERBB4, GRID2, GPHN, ADCY8, LRFN2, SLC6A3, ATP2B4, GRIK4, CNTN6, KCND3, CLSTN1, CNTN5, SORCS3, PTPRA, PTPRT, PTPRD, CACNG5
GO:0031226	intrinsic component of plasma membrane	8.28e-06	0.000918	1.42	SEMA3C, TACR1, TACR3, LPAR3, CD28, SLC20A2, ABCB11, ABCA4, TRABD2A, SLITRK6, CNR2, BCAM, HLA, DPA1, BMPR1B, GPHN, EDNRB, ASIC2, TRPV6, HLA, DRB1, SLC26A11, APP, TMC4, RHAG, KCND3, LRRC8C, TEX101, GABBR1, SORCS3, BTLA, TENM2, NRXN1, SLC17A5, SCNN1G, GABRA2, GPC5, CACNG5, PODXL, CDH4, SYT7, DCC, GABRG2, CDH10, IGF1R, GABRG3, SLC12A5, KCNQ3, MSR1, TRPC4, PLXNA4, TRPC6, SLCO1B7, SYT6, SHISA6, ESYT2, …
GO:0034703	cation channel complex	8.99e-06	0.000941	2.62	CACNA2D3, KCNMA1, KCNB2, KCNAB1, KCNQ3, TRPC4, DPP10, SHISA6, HCN1, CACNA2D2, PDE4B, HTR3B, CATSPER3, PKD1L1, GRIK2, TRPV6, GRIK3, GRIK4, KCNQ5, SCN3A, UNC80, KCNJ6, RYR2, SCNN1G, CNTNAP2, KCNJ16, KCNIP4, CACNA1C, CASQ2
GO:0098590	plasma membrane region	2.11e-05	0.00209	1.5	FLOT1, MGAM, TACR3, P2RY12, ZNRF2, PLD1, ABCB11, BVES, EPPK1, ABCA4, GPHN, UNC13C, PKD1L1, KCNB1, DST, TSPEAR, KCND3, WWC1, ABCC4, DGKB, TEX101, GABBR1, MAP7, TENM2, NRXN1, SCNN1G, GABRA2, KCNJ16, CACNG5, PODXL, KCNMA1, CDH8, SLC22A13, GRK4, GABRG2, GABRG3, CDH13, TRPC4, PTEN, FGD5, SHISA6, PTGIS, SYNE1, ATP6V0A4, ITSN2, GRID1, GRID2, ADCY8, GRIK1, GRIK2, GRIK3, GRIK4, TSHR, PSD3, ARHGEF4, CADM1,…
GO:0005887	integral component of plasma membrane	2.31e-05	0.00217	1.41	SEMA3C, TACR1, TACR3, LPAR3, CD28, SLC20A2, ABCB11, ABCA4, TRABD2A, SLITRK6, CNR2, BCAM, HLA, DPA1, BMPR1B, EDNRB, ASIC2, TRPV6, HLA, DRB1, SLC26A11, APP, TMC4, RHAG, KCND3, LRRC8C, GABBR1, SORCS3, BTLA, TENM2, NRXN1, SLC17A5, SCNN1G, GABRA2, CACNG5, PODXL, CDH4, SYT7, DCC, GABRG2, CDH10, IGF1R, GABRG3, SLC12A5, KCNQ3, MSR1, TRPC4, PLXNA4, TRPC6, SLCO1B7, SYT6, SHISA6, ESYT2, GP6, KCNH5, TMC5, AD…
GO:0034702	ion channel complex	2.48e-05	0.00223	2.3	CACNA2D3, KCNMA1, KCNB2, GABRG2, KCNAB1, KCNQ3, TRPC4, DPP10, SHISA6, HCN1, CACNA2D2, PDE4B, HTR3B, CATSPER3, GRID2, PKD1L1, GRIK2, TRPV6, GRIK3, GRIK4, KCNQ5, LRRC8C, ANO2, SCN3A, UNC80, KCNJ6, ANO6, RYR2, SCNN1G, CNTNAP2, KCNJ16, KCNIP4, CACNA1C, CASQ2
GO:0099699	integral component of synaptic membrane	3.16e-05	0.00271	2.81	LRFN2, SLC6A3, ATP2B4, SYT7, GRIK4, DCC, CDH10, GABRG3, SLC1A2, KCND3, CLSTN1, PRRT1, SYT6, SHISA6, SORCS3, PTPRA, PTPRT, ADAM22, PTPRD, GRID1, ERBB4, CACNG5, GRID2, ADCY8
GO:1902495	transmembrane transporter complex	6.71e-05	0.0055	2.18	CACNA2D3, KCNMA1, KCNB2, GABRG2, KCNAB1, KCNQ3, TRPC4, DPP10, SHISA6, HCN1, CACNA2D2, PDE4B, HTR3B, CATSPER3, GRID2, PKD1L1, GRIK2, TRPV6, GRIK3, GRIK4, KCNQ5, LRRC8C, ANO2, SCN3A, ABCG8, UNC80, KCNJ6, ANO6, RYR2, SCNN1G, CNTNAP2, KCNJ16, KCNIP4, CACNA1C, CASQ2
GO:0120135	distal portion of axoneme	7.19e-05	0.00564	13910	DNAH9
GO:0043235	receptor complex	8.24e-05	0.00621	2.5	ARNT2, PTPRN2, LRP1B, LEPR, GFRAL, SHISA6, GABBR2, ERBB4, BMPR1B, GRID2, IRS1, GRIK2, GRIK3, GRIK4, ITGA11, ITGA9, ROR1, TLR6, GRM1, DDR2, FLT1, ABCG8, PTPRQ, GRM7, NOTCH2, MTTP, EPHA6
GO:1990351	transporter complex	8.49e-05	0.00615	2.13	CACNA2D3, KCNMA1, KCNB2, GABRG2, KCNAB1, KCNQ3, TRPC4, DPP10, SHISA6, HCN1, CACNA2D2, PDE4B, HTR3B, CATSPER3, ATP8A1, GRID2, PKD1L1, GRIK2, TRPV6, GRIK3, GRIK4, KCNQ5, LRRC8C, ANO2, SCN3A, ABCG8, UNC80, KCNJ6, ANO6, RYR2, SCNN1G, CNTNAP2, KCNJ16, KCNIP4, CACNA1C, CASQ2
GO:0030658	transport vesicle membrane	9.4e-05	0.00656	3.16	KIAA1244, PTPRN2, SYN3, AMPH, HLA, DRB5, SREBF1, DGKI, SYT6, SV2C, SYT1, SLC17A5, SEC24D, MAP6, DNM1L, HLA, DPA1, RPH3AL, DBH, UNC13C, SH3GL2
GO:0098797	plasma membrane protein complex	0.000202	0.0136	2.14	CDH4, CDH7, CDH12, KCNQ3, TBC1D5, CDH13, SNTG2, CDH18, GABBR2, SHISA6, HCN1, CACNA2D2, CTNNA2, PDE4B, HLA, DOB, HLA, DPA1, EVC2, GRID2, BMPR1B, IRS1, GRIK2, GRIK3, GRIK4, KCNQ5, ITGA11, HLA, DRB5, ITGA9, TLR6, GRM1, ABCG8, KCNJ6, CNTNAP2, KCNJ16, CACNA1C
GO:0099501	exocytic vesicle membrane	0.000252	0.0164	4.37	DGKI, SYT6, PTPRN2, SYN3, AMPH, SV2C, SYT1, SLC17A5, DNM1L, SH3GL2, UNC13C
GO:0030672	synaptic vesicle membrane	0.000252	0.0158	4.37	DGKI, SYT6, PTPRN2, SYN3, AMPH, SV2C, SYT1, SLC17A5, DNM1L, SH3GL2, UNC13C
GO:0099061	integral component of postsynaptic density membrane	0.000254	0.0154	4.64	LRFN2, DCC, SHISA6, SORCS3, PTPRT, ADAM22, CLSTN1, ERBB4, GRID1, GRID2
GO:0098984	neuron to neuron synapse	0.000334	0.0197	7.11	GRIK2, GRIK4, GRM7, SHISA6, SYT1, PTPRD, ADCY8
GO:0032983	kainate selective glutamate receptor complex	0.000342	0.0196	23.55	GRIK2, GRIK3, GRIK4
GO:0043197	dendritic spine	0.000404	0.0224	2.57	SORCS2, TIAM1, ASIC2, PTPRO, APP, DOCK10, LAMA2, KCND3, ANKS1B, PTEN, APBA2, STRN, DGKI, ASAP1, CTTNBP2, FARP1, BCR, TENM2, PDE4B, PALMD, PPP3CA, GRID2
GO:0099146	intrinsic component of postsynaptic density membrane	0.000432	0.0233	4.39	LRFN2, DCC, SHISA6, SORCS3, PTPRT, ADAM22, CLSTN1, ERBB4, GRID1, GRID2
GO:0005856	cytoskeleton	0.000447	0.0234	1.5	FLOT1, SPTB, AUTS2, ODF3L2, COBL, COTL1, JAK1, ARHGAP24, JAK3, KAZN, MTSS1, ABL1, TRPV4, SGCG, CTNNA3, GAN, KLHL14, APBB1IP, DLC1, EVC2, GPHN, ARL6IP5, GAS7, GTSE1, SGCZ, ARPC1A, SYNPO, ABLIM2, OSBPL10, DST, SYNPO2L, EPB41L3, SS18, DDR2, AHNAK, PSTPIP2, CTTNBP2, LRRFIP1, BCAS3, MAP7, MYO1B, FHOD3, KITLG, MYH9, ARSJ, SYNJ2, SNTB1, TEKT5, MYLK, RAPH1, TRPC4, MYO5A, KLHL1, SNTG2, MYO5B, RGS22, CLASP…
GO:0044309	neuron spine	0.000449	0.0229	2.55	SORCS2, TIAM1, ASIC2, PTPRO, APP, DOCK10, LAMA2, KCND3, ANKS1B, PTEN, APBA2, STRN, DGKI, ASAP1, CTTNBP2, FARP1, BCR, TENM2, PDE4B, PALMD, PPP3CA, GRID2
GO:0030054	cell junction	0.000584	0.0289	1.47	FLOT1, PTPRM, CLDN14, SCHIP1, PPFIBP1, ABCB11, JAK1, ARHGAP24, BVES, KAZN, TRPV4, CTNNA3, XIRP2, CLDN16, HPN, PAK2, APBB1IP, DLC1, PPP3CA, IQCJ, SCHIP1, RPL10A, SYNPO, AHI1, DST, APP, ITGA11, SYNPO2L, EPB41L3, DAB2, TGM2, HCAR3, DDR2, NCAPH2, AHNAK, LAMA1, GAB1, TENM2, DCTN4, OBSCN, MYH9, PODXL, LCP2, TIAM1, CCDC85C, PAK6, SNTB1, MAGI1, CDH7, TBC1D24, CDH8, RPGRIP1L, CDH10, THSD1, BCAR3, CDH12, Y…
GO:0098685	Schaffer collateral - CA1 synapse	0.000587	0.0284	3.25	LRFN2, TNR, DCC, GRM1, DGKB, GRM5, GABBR1, BCR, PTPRA, PTPRD, PPP3CA, SH3GL2, ADCY8, RNF216
GO:0016342	catenin complex	0.000604	0.0285	7.9	CDH4, CDH7, CDH12, CTNNA2, CDH13, CDH18
GO:0098794	postsynapse	0.000676	0.031	2.03	SORCS2, TIAM1, PLCB1, PTPRO, GABRG2, PTEN, APBA2, STRN, DGKI, ABL1, FARP1, EPS15, PDE4B, PALMD, PPP3CA, GRID2, CAMK4, ASIC2, SYNPO, APP, DOCK10, LAMA2, KCND3, ANKS1B, ASAP1, CTTNBP2, WASF1, BCR, TENM2, GABRA2
GO:0005881	cytoplasmic microtubule	0.000718	0.0322	3.59	ODF3L2, GTSE1, KIAA1009, MAP9, RAB3D, TRPV4, RPGRIP1L, MTUS2, BCAS3, REEP1, FBXW11, CLASP1
GO:0030018	Z disc	0.000765	0.0335	3.35	ATP2B4, DST, NEBL, ANK2, SYNC, SYNE2, RYR2, FHOD3, MYO18B, PDE4B, PPP3CA, CACNA1C, CASQ2, PPP3CB
GO:0098686	hippocampal mossy fiber to CA3 synapse	0.000833	0.0357	9.52	GRIK2, GRIK4, SYT1, PTPRD, ADCY8
GO:0030673	axolemma	0.000984	0.0412	21.87	ROBO2, EPB41L3, CNTNAP2

## Sheet: Table S17
Table S17: Identification of statistically significant and enriched GO terms through GO component analysis using a ranked list of all protein-coding genes for MD-F. The genes in the list are ranked in descending order based on the minimum p-values associated with their outlier windows.
GO Term	Description	P-value	FDR q-value	Enrichment	Genes
GO:0005856	cytoskeleton	2.65e-07	0.0005	1.88	FLOT1, ODF3L2, DMTN, S100A8, UACA, PPP1R18, PLK1, KAZN, SGCD, TRPV4, LDB3, TMSB10, CTNNA3, SMARCA2, GAN, KLHL14, ARPC5, ARPC1B, ARHGAP39, GTF2F2, EVC2, GPHN, ARL6IP5, GAS7, HIP1R, SGCZ, ARPC1A, TMOD4, OSBPL10, SYNPO2L, EPB41L3, MYO19, SS18, NPFFR2, AHNAK, PSTPIP2, CTTNBP2, LRRFIP1, BCAS3, MAP7, PLEK2, MYO1B, FHOD3, LMOD3, ARSJ, FGR, SNTB1, DBT, TEKT5, INPP5D, ERMN, KLHL1, SNTG2, MYO5B, CLASP1, PA…
GO:0042995	cell projection	4.58e-07	0.000433	1.45	FLOT1, ZNRF2, RELN, LRGUK, HIF1A, SLC4A10, ABL1, CNR2, HAP1, WFS1, BMPR1B, GPHN, ASIC2, PARK2, HIP1R, KCNB1, KCND2, KCND3, FYN, GABBR1, PIP5K1A, PLEKHG5, MAP7, SV2C, MYO1B, TENM2, DSCAML1, SPG11, SPAG17, SYT7, ACTN4, EIF2S1, GABRG3, ERMN, SH3PXD2B, GAD2, ADAM10, HNMT, LRFN3, ADCY2, PDE4B, ADCY5, ADCY8, ADCYAP1R1, ARHGAP31, CLUAP1, RPTOR, SETX, KCTD16, SWAP70, MAP2K4, CACNA1C, CRHR1, PTPRM, PTPRO,…
GO:0120025	plasma membrane bounded cell projection	1.67e-06	0.00105	1.45	FLOT1, PLCB4, RELN, HIF1A, APBA2, SLC4A10, ARHGAP18, VSTM5, ABL1, CNR2, LDB3, HAP1, WFS1, RGS8, BMPR1B, GPHN, PKD1L1, ASIC2, PARK2, HIP1R, KCNB1, FAM149B1, RGS10, STON2, CAPRIN1, IQCG, APP, KCND2, KCND3, MICALL2, FYN, ANKS1B, DAB1, KCNIP1, FBXW11, FAM168B, NF1, RIT2, GABBR1, PIP5K1A, PLEKHG5, MAP7, SV2C, MYO1B, TENM2, DSCAML1, SPG11, SPAG17, ACTN4, DCC, EIF2S1, GABRG3, ERMN, TBC1D30, GAD2, NGF, F…
GO:0005886	plasma membrane	1.07e-05	0.00505	1.21	FLOT1, MGAM, ZNRF2, S100A8, S100A9, S100A12, ABCA1, CLDN17, CNR2, SERPINB2, ANO3, KCNMB2, GPHN, OSBPL6, ASIC2, SGCZ, KCNB1, HIP1R, UNC5D, KCND2, COL6A3, KCND3, SEMA5A, FYN, IFI6, KCNJ6, RAMP3, PSTPIP2, GABBR1, SV2C, PLEK2, SLC17A5, SPG11, KCNJ16, SLC13A2, MYOF, SLC26A7, SYT7, ACTL6A, CLDN10, GABRG3, KCNQ3, OR9K2, CLDN1, GAD2, SNTG2, KEL, GNG2, OR11A1, PREX2, LANCL2, ADAM10, KIR2DL3, ADCY2, ADCY5,…
GO:0097458	neuron part	1.12e-05	0.00422	1.38	FLOT1, EYS, ZNRF2, RELN, HIF1A, SLC4A10, ABCA4, ABL1, CNR2, HAP1, WFS1, BMPR1B, GPHN, PARK2, ASIC2, KCNB1, HIP1R, DST, KCND2, KCND3, FYN, GABBR1, PLEKHG5, SV2C, MAP7, TENM2, SLC17A5, DSCAML1, SPG11, SYT7, ACTN4, ACTL6A, GABRG3, KCNQ3, ERMN, GAD2, ADAM10, HNMT, LRFN3, PDE1C, ADCY2, PDE4B, NCK2, ARID1B, ADCY8, LRFN2, ADCYAP1R1, ADD1, PDE6B, RPTOR, SETX, KCTD16, PTPRD, DNAJC5, AIPL1, MAP2K4, CACNA1C…
GO:0043005	neuron projection	1.25e-05	0.00394	1.66	PLCB4, PTPRO, APBA2, SLC4A10, MPP5, VSTM5, SEMA6A, DGKI, ABL1, CNR2, WFS1, KLHL14, EPS8, RGS8, HTR3B, BMPR1B, GPHN, ATP2B4, ASIC2, PARK2, CAMK2D, HIP1R, CASC3, STON2, RSPH9, APP, KCND2, LAMA2, KCND3, MICALL2, FYN, ANKS1B, DAB1, TANC2, BTBD8, FBXW11, FAM168B, NECAB2, RAB27A, NTSR1, RIT2, SIAH2, CTTNBP2, STAR, PLEKHG5, MAP7, SV2C, TENM2, DSCAML1, LGI3, CDC14A, DNER, INPP5A, DCC, GABRG3, KLHL1, STX3…
GO:0044456	synapse part	9.56e-05	0.0258	1.51	FLOT1, PLCB4, SLC18A2, ZNRF2, IQSEC1, APBA2, SLC4A10, ABL1, RAB3GAP1, HAP1, GPHN, ASIC2, HIP1R, KCNB1, PARK2, RGS10, STON2, KCND2, APP, KCND3, FYN, ANKS1B, DAB1, DGKB, GABBR1, SV2C, TENM2, NRXN1, SLC17A5, SYT7, DCC, GABRG3, GAD2, EIF4E, EIF4EBP1, WDR7, ADAM10, LRFN3, SYNE1, PDE4B, NCK2, ITSN2, PALMD, GRID2, ADCY8, GRIK1, LRFN2, GRIK2, GRIK3, ADD1, GRIK4, PSD3, GRM4, GRM5, GRM7, KCTD16, RGS9, PTPR…
GO:0097060	synaptic membrane	0.000107	0.0253	2.02	ZNRF2, GABRG3, GAD2, DGKI, STX2, STX3, ADAM10, GABBR2, SYNE1, ITGA8, HTR3B, ITSN2, ERBB4, GRID2, GPHN, UTRN, GRIK1, GRIK2, KCNB1, HIP1R, GRIK3, GRIK4, KCND2, KCND3, ANK2, DGKB, GRM5, CHRM5, GRM7, GABBR1, KCTD16, RGS9, TENM2, NRXN1, SYT1, ZDHHC17, CHRNB3, CACNA1C
GO:0120038	plasma membrane bounded cell projection part	0.000112	0.0235	1.4	EYS, PLCB4, SLC18A2, RELN, ANTXR1, KCNAB1, HIF1A, APBA2, SLC4A10, VSTM5, BVES, ABCA4, ABL1, CNR2, HAP1, WFS1, RGS8, EXOC7, BMPR1B, RTTN, GPHN, IQCJ, SCHIP1, PKD1L1, ASIC2, HIP1R, KCNB1, RGS10, CAPRIN1, DST, APP, KCND2, KCND3, FYN, ANKS1B, KCNIP1, FBXW11, MYH14, GABBR1, PIP5K1A, PLEK2, TENM2, SPG11, SPAG17, FGR, GABRG3, KCNQ3, ERMN, TBC1D30, FGD5, ADAM10, LRFN3, CUBN, ADCY2, PDE4B, MAP6, C2CD3, PA…
GO:0044463	cell projection part	0.000112	0.0212	1.4	EYS, PLCB4, SLC18A2, RELN, ANTXR1, KCNAB1, HIF1A, APBA2, SLC4A10, VSTM5, BVES, ABCA4, ABL1, CNR2, HAP1, WFS1, RGS8, EXOC7, BMPR1B, RTTN, GPHN, IQCJ, SCHIP1, PKD1L1, ASIC2, HIP1R, KCNB1, RGS10, CAPRIN1, DST, APP, KCND2, KCND3, FYN, ANKS1B, KCNIP1, FBXW11, MYH14, GABBR1, PIP5K1A, PLEK2, TENM2, SPG11, SPAG17, FGR, GABRG3, KCNQ3, ERMN, TBC1D30, FGD5, ADAM10, LRFN3, CUBN, ADCY2, PDE4B, MAP6, C2CD3, PA…
GO:0042383	sarcolemma	0.00012	0.0206	2.7	FLOT1, CAMK2D, KCNB1, SGCZ, SNTB1, LAMA2, COL6A3, KCND3, SLC8A2, SNTG2, PGM5, BVES, ANK2, AHNAK, SGCD, SYNC, RYR1, RYR2, RYR3, OBSCN, MLIP, UTRN

## Sheet: Table S18
Table S18: Identification of statistically significant and enriched GO terms through GO component analysis using a ranked list of all protein-coding genes for IF-F. The genes in the list are ranked in descending order based on the minimum p-values associated with their outlier windows.
GO Term	Description	P-value	FDR q-value	Enrichment	Genes
GO:0097458	neuron part	9.35e-12	1.77e-08	1.6	FLOT1, EYS, ZNRF2, HIF1A, SLC4A10, ABCA4, ABL1, CNR2, BMPR1B, GPHN, ASIC2, PARK2, KCNB1, DST, TSPEAR, KCND3, CLSTN2, CEP290, MAST1, GABBR1, PLEKHG5, SV2C, MAP7, TENM2, SLC17A5, DSCAML1, HMGB1, KCNK2, SYT7, ULK1, KCNN3, GABRG3, KCNQ3, PALLD, HNMT, PDE1A, PDE1C, STX12, ADCY1, ADCY2, PDE4B, NCK2, ARID1B, PDE6A, ADCY8, LRFN2, ADCYAP1R1, TMEM230, PDE6B, RPTOR, SETX, PTPRD, AIPL1, CRHBP, CACNA1C, CADM2…
GO:0042995	cell projection	2.28e-11	2.15e-08	1.62	FLOT1, ZNRF2, LRGUK, HIF1A, TTLL11, SLC4A10, ARHGAP24, ABL1, CNR2, BMPR1B, GPHN, ASIC2, PARK2, KCNB1, TSPEAR, KCND3, CLSTN2, GABBR1, PIP5K1A, PLEKHG5, MAP7, SV2C, MYO1B, TENM2, DSCAML1, HMGB1, ACTG2, KCNK2, SPAG17, SYT7, ULK1, KCNN3, GABRG3, SH3PXD2B, PALLD, HNMT, ADCY2, PDE4B, CATSPER3, ADCY8, ADCYAP1R1, CLUAP1, RPTOR, SETX, SWAP70, CRHBP, CACNA1C, PTPRM, CADM2, PTPRO, EPHA4, MICAL3, DGKI, STX2,…
GO:0120025	plasma membrane bounded cell projection	2.63e-10	1.65e-07	1.61	FLOT1, KCNB2, PLCB4, HIF1A, TTLL11, APBA2, SLC4A10, VSTM5, ABL1, CNR2, RGS8, BMPR1B, GPHN, PKD1L1, ASIC2, PARK2, KCNB1, AHI1, FAM149B1, STON2, TSPEAR, APP, KCND3, ANKS1B, DAB1, CLSTN2, RIT2, GABBR1, PIP5K1A, PLEKHG5, MAP7, SV2C, MYO1B, TENM2, DSCAML1, HMGB1, ACTG2, KCNK2, SPAG17, ULK1, KCNN3, DCC, GABRG3, TBC1D30, PALLD, HNMT, CNTN4, ADCY2, PDE4B, LRRC16A, MAP6, DEF6, CATSPER3, GRID2, ADCY8, GLDN…
GO:0120038	plasma membrane bounded cell projection part	1.03e-09	4.85e-07	1.75	EYS, PLCB4, P2RY12, ANTXR1, KCNAB1, HIF1A, APBA2, SLC4A10, VSTM5, BVES, ABCA4, ABL1, CNR2, RGS8, EXOC7, BMPR1B, GPHN, IQCJ, SCHIP1, PKD1L1, ASIC2, KCNB1, DST, TSPEAR, KCND3, ANKS1B, RAB28, GAS2L2, CLSTN2, MYH14, CEP290, PIP5K1A, PLEK2, KCNK2, SPAG17, FGR, GABRG3, KCNQ3, TBC1D30, CUBN, ADCY2, PDE4B, MAP6, C2CD3, GRID2, GRIK2, GRIK3, PCDH15, PSD3, ARHGEF4, PDE6B, SH2D3C, CLUAP1, ROBO2, RPTOR, GRM6,…
GO:0044463	cell projection part	1.03e-09	3.88e-07	1.75	EYS, PLCB4, P2RY12, ANTXR1, KCNAB1, HIF1A, APBA2, SLC4A10, VSTM5, BVES, ABCA4, ABL1, CNR2, RGS8, EXOC7, BMPR1B, GPHN, IQCJ, SCHIP1, PKD1L1, ASIC2, KCNB1, DST, TSPEAR, KCND3, ANKS1B, RAB28, GAS2L2, CLSTN2, MYH14, CEP290, PIP5K1A, PLEK2, KCNK2, SPAG17, FGR, GABRG3, KCNQ3, TBC1D30, CUBN, ADCY2, PDE4B, MAP6, C2CD3, GRID2, GRIK2, GRIK3, PCDH15, PSD3, ARHGEF4, PDE6B, SH2D3C, CLUAP1, ROBO2, RPTOR, GRM6,…
GO:0005886	plasma membrane	2.64e-09	8.29e-07	1.28	FLOT1, MGAM, ZNRF2, ABCA1, RNF157, CLDN17, CNR2, PAG1, CNTFR, SERPINB2, ANO3, GPHN, OSBPL6, ASIC2, SGCZ, KCNB1, UNC5D, KCND3, GAS2L2, IFI6, RNF34, MAST1, KCNJ6, GABBR1, RAB44, SV2C, PLEK2, SLC17A5, KCNJ16, SLC13A2, SCTR, KCNK2, SRL, GPRC5C, OR13C5, SYT7, KCNN3, PLCH1, CLDN10, GABRG3, KCNQ3, SNTG2, KEL, PALLD, OR11A1, PREX2, UNC93A, KIR2DL3, ADCY1, ADCY2, PDE6A, CATSPER3, ADCY8, PDZD2, PDE6C, ADCY…
GO:0044456	synapse part	4.47e-08	1.21e-05	2.07	PLCB1, PTPRN2, DMTN, ZNRF2, PTPRO, CACNB2, PPFIBP1, EPHA4, APBA2, SLC4A10, NCS1, DGKI, ABL1, EPS15, ITGA8, RPL22, ERBB4, GPHN, ATP2B4, KCNB1, PARK2, ASIC2, SYNPO, TMEM163, PCDH17, CNTN6, STON2, LAMA2, KCND3, DAB1, ANKS1B, TANC2, ROR1, BTBD8, CLSTN2, SYT9, DGKB, RAB27B, SVOP, SV2C, SLC17A5, SYT7, DCC, DLGAP1, GABRG3, EIF4EBP1, WDR7, MAGI2, SYNE1, STX12, PDE4B, ITSN2, GRID2, GRIK1, GRIK2, GRIK3, GR…
GO:0043005	neuron projection	1.7e-07	4.01e-05	2.38	PTPRO, APBA2, NCS1, DGKI, ABL1, KLHL14, EPS8, RGS8, GPHN, ASIC2, PARK2, SYNPO, KCNB1, CASC3, TSPEAR, LAMA2, KCND3, ANKS1B, DAB1, TANC2, LDLRAP1, CLSTN2, NECAB2, RIT2, DSCAML1, DNER, INPP5A, DCC, KLHL1, MAGI2, CNTN4, ANKRD27, CTNNA2, GRID2, ADCYAP1R1, GRIK3, MME, ROBO1, NCAM2, GRM5, UNC80, RPTOR, GRM6, GRM7, SYT1, CNTNAP2, SYT5, RUFY3, EPHA6
GO:0016020	membrane	3.03e-07	6.36e-05	1.16	FLOT1, STT3A, USP32, ITPK1, MGAM, ZNRF2, P4HA1, JAK1, ABCA1, RNF157, ATF6, CLDN17, ABCA4, ABL1, SORCS1, CNR2, RAB3GAP1, PAG1, CNTFR, SERPINB2, ANO3, KCNMB2, GPHN, OSBPL6, ATP6V0D2, ASIC2, SGCZ, KCNB1, OSBPL10, UNC5D, CDH23, TSPEAR, KCND3, GAS2L2, IFI6, MYO19, CLSTN2, FUT10, CEP290, RNF34, MAST1, KCNJ6, GABBR1, RAB44, SV2C, PLEK2, MAP7, SLC17A5, MRPS28, SCP2, KCNJ16, SLC13A2, SCTR, KCNK2, SRL, GPR…
GO:0005856	cytoskeleton	7.1e-07	0.000134	2.19	DMTN, TNS1, ARHGAP24, CNN1, KAZN, ABL1, SGCD, TRPV4, CTNNA3, KLHL14, ARPC1B, ARHGAP39, EVC2, GPHN, GAS7, SGCZ, ARPC1A, SYNPO, TMOD4, OSBPL10, DST, EPB41L3, SS18, DDR2, LRRFIP1, NR1I2, PLEK2, MYO1B, GYPC, MYH9, FGR, TEKT5, MYLK, MYO1D, KLHL1, SNTG2, CLASP1, PARVA, PKN2, SYNE1, CTNNA2, DDX60, MYO5C, SPAG6, FNBP1, NUAK1, ARHGEF18, ANK2, ROCK1, SPECC1L, SYNE2, MYOZ3, DISC1
GO:0098590	plasma membrane region	1.25e-06	0.000215	1.92	ITPK1, DMTN, PTPRO, ANTXR1, EPHA4, ABCB11, C5AR2, SLC4A10, BVES, ABCA4, DGKI, TRPV4, EPS8, EPS15, ITGA8, SLC4A4, RACGAP1, ERBB4, EVC2, GPHN, PKD1L1, ATP6V0D2, ATP2B4, KCNB1, DST, TSPEAR, KCND3, EPB41L3, GUCA1B, SLC23A2, LDLRAP1, CLSTN2, DDR2, UNC5A, RAB27B, DGKB, PLEK2, MYH9, KCNJ16, FGR, MYLK, GABRG3, MYO1D, PKN2, SYNE1, TMEM30A, GRID2, GRIK1, IRS1, GRIK2, GRIK3, GRIK4, PSD3, ARHGEF4, PDE6B, ARH…
GO:0009925	basal plasma membrane	5.2e-06	0.000818	59.36	DST, EPS15, SLC23A2, LDLRAP1
GO:0044459	plasma membrane part	1.98e-05	0.00287	1.51	SEMA3C, ITPK1, ANTXR1, KCNAB1, ABCB11, ABCA4, GFRAL, RGS8, EXOC7, RTBDN, SLC4A4, BMPR1B, HLA, DPB1, GPHN, EDNRB, PKD1L1, ATP6V0D2, TSPAN9, ASIC2, SGCZ, KCNB1, DST, TSPEAR, KCND3, SLC23A2, CLSTN2, DGKB, SLC24A3, KCNJ6, PLEK2, SLC17A5, KCNJ16, CDH4, FGR, SYT7, DCC, GABRG3, CDH12, MSR1, SNTG2, CDH18, SYNE1, KIR2DL3, TMC5, GRID2, GRIK1, ADCYAP1R1, GRIK3, GRIK4, PSD3, ARHGEF4, ARHGEF18, ROBO1, ROBO2, …
GO:0030424	axon	2.22e-05	0.003	2.01	CADM2, OLFM1, ULK1, PTPRO, DCC, EPHA4, MYO1D, VSTM5, PALLD, DGKI, CNTN4, CTNNA2, MAP6, SLC6A1, ADCY8, GLDN, MX1, KCNB1, GRIK3, MME, CNTN6, INPP5F, APP, NTRK2, TANC2, SLC8A1, SH2D3C, LDLRAP1, BTBD8, NCAM2, ROBO1, NECAB2, UNC80, SETX, GRM7, DAB2IP, TENM3, PLEKHG5, MAP7, NOV, SYT1, DSCAML1, CNTNAP2, SYT5, RUFY3, LMTK3
GO:0097060	synaptic membrane	2.94e-05	0.0037	2.09	CDH8, SHISA9, ZNRF2, GABRG3, EPHA4, STRN, DGKI, STX2, STX3, SHISA6, SYNE1, GRIP1, ITGA8, HTR3B, ITSN2, ERBB4, GRID1, GRID2, GPHN, UNC13C, GRIK1, MX1, GRIK2, KCNB1, GRIK3, GRIK4, KCND3, CLSTN2, ANK2, DGKB, GRM5, CHRM5, GRM7, GABBR1, TENM2, SYT1, ZDHHC17, CHRNB3, CACNA1C, IGSF21
GO:0045211	postsynaptic membrane	0.000105	0.0123	2.5	SHISA9, GABRG3, STRN, SHISA6, SYNE1, GRIP1, HTR3B, GRID1, ERBB4, GRID2, GPHN, GRIK1, GRIK2, KCNB1, GRIK3, GRIK4, KCND3, CLSTN2, DGKB, CHRM5, ANK2, GRM7, GABBR1, TENM2, CHRNB3, IGSF21
GO:0030027	lamellipodium	0.000149	0.0166	2.17	FLOT1, PTPRM, PTPRO, MYLK, PARVA, PKN2, PALLD, MYO10, STX2, STX3, TRPV4, CTNNA3, LRRC16A, APBB1IP, TIAM2, APP, CCDC88A, ABLIM3, ROCK1, PHACTR4, WASF1, PIP5K1A, PLEKHG5, KLHL2, KITLG, ACTG2, SWAP70, MYH10, UNC5C, RUFY3
GO:0030018	Z disc	0.000165	0.0173	3.87	ATP2B4, SYNPO, DST, PARVA, NEBL, ANK2, SYNC, TTN, SYNE2, RYR2, OBSCN, MYO18B, MYOZ3, AHNAK2
GO:0031045	dense core granule	0.000178	0.0177	12.84	SYT9, SYT7, SYT1, SYT5, NCS1
GO:0098984	neuron to neuron synapse	0.000186	0.0175	3.9	NLGN1, GRIK2, SYT9, SYT7, GRIK4, GRM7, SHISA6, ADCY1, SYT1, PTPRD, ADCY8, SH3GL2
GO:0042383	sarcolemma	0.000193	0.0173	4.75	KCNB1, SGCZ, ANK2, SGCD, SYNC, LAMA2, RYR2, KCND3, OBSCN, AHNAK2, SNTG2
GO:0043025	neuronal cell body	0.0002	0.0172	9.5	ASIC2, MME, KLHL14, KCND3, KLHL1, RUFY3
GO:0045202	synapse	0.000212	0.0174	1.52	FLOT1, PLCB1, TNR, CADM2, PLCB4, SHISA9, PTPRO, CACNB2, EPHA4, SLC4A10, NCS1, DGKI, GRIP1, EPS8, EPS15, RGS8, RPL22, ARHGAP39, HTR3B, PPP3CA, ERBB4, SH3GL2, UNC13C, ATP2B4, PCDH17, CNTN6, LAMA2, APP, KCND3, CLSTN2, SDK2, SYT9, DGKB, RIT2, CHRM5, PLAA, PSMC4, CTTNBP2, AP3B1, GABBR1, FGF12, TENM2, DSCAML1, MYH9, CHRNB3, PHACTR1, IGSF21, TIAM1, SYT7, OLFM1, CDH8, DCC, DLGAP1, GABRG3, KCNQ3, EXT1, EI…
GO:0031256	leading edge membrane	0.00035	0.0275	2.98	FGR, KCNB1, PSD3, ANTXR1, GABRG3, ARHGEF4, MYO1D, EPB41L3, ROBO2, UNC5A, TRPV4, SYNE2, PLEK2, EPS8, CNTNAP2, ITGA8
GO:0005911	cell-cell junction	0.000393	0.0296	1.71	FLOT1, PTPRK, PTPRM, CLDN14, AKAP6, ABCB11, BVES, ATP1A1, CLDN17, KAZN, CTNNA3, HPN, CLDN16, PPP3CA, SYNPO, AHI1, APP, EPB41L3, PGM5, AHNAK, LAMA1, FRMD4B, PLEKHG5, AMOTL1, OBSCN, TIAM1, CCDC85C, TCHP, MAGI1, CLDN10, TJP1, GRHL2, PLEKHA7, TRPC4, PKN2, STRN, MAGI2, STX3, DSC1, PDZD2, DSG1, CYTH3, DSG2, VAV1, PARD3B, SLC8A1, STARD10, ANK2, PKP1, SPECC1L, FZD4, NOV, CNTNAP2
GO:0098686	hippocampal mossy fiber to CA3 synapse	0.000412	0.0299	4.52	GRIK2, SYT9, SYT7, GRIK4, ADCY1, SYT1, PTPRD, ADCY8, SH3GL2
GO:0099240	intrinsic component of synaptic membrane	0.00045	0.0315	2.34	SYT7, SHISA9, DCC, GABRG3, EPHA4, NTNG1, SHISA6, ADCY1, GRID1, ERBB4, GRID2, GPHN, ADCY8, LRFN2, NLGN1, ATP2B4, GRIK4, PCDH17, CNTN6, KCND3, SLC8A1, CLSTN2, CNTN5, PTPRT, PTPRD
GO:0030673	axolemma	0.000481	0.0324	13.65	ROBO2, MYO1D, EPB41L3, CNTNAP2
GO:0030425	dendrite	0.000544	0.0354	1.69	KCNB2, PLCB4, EPHA4, SLC4A10, NCS1, VSTM5, ABL1, CNR2, GRIP1, RGS8, BMPR1B, GPHN, SH3GL2, KCNB1, CASC3, NTRK2, CLSTN2, ROR2, RAB27A, NECAB2, CHRM5, MAST1, GABBR1, TENM2, DNER, INPP5A, MYO1D, KLHL1, STRN, MAGI2, STX3, NR1D1, ADCY2, MAP6, ADCY8, NLGN1, GRIK3, MME, HTR1E, INPP5F, SLC8A1, RPTOR, GRM6, GRM7, DAB2IP, FZD4, NOV, CNTNAP2, MTOR, UNC5C, RUFY3, CRHBP, LMTK3, CACNA1C
GO:0044297	cell body	0.000609	0.0383	7.77	ASIC2, MME, KLHL14, KCND3, KLHL1, RUFY3
GO:0032983	kainate selective glutamate receptor complex	0.000609	0.0371	18.17	GRIK2, GRIK3, GRIK4
GO:0044425	membrane part	0.000668	0.0394	1.21	B4GALNT2, LINGO2, KIAA1244, ITPK1, MGAM, CLDN14, TMEM132B, ADCK2, SLC4A10, ATF6, ABCA4, GFRAL, CNR2, PAG1, ANO3, RTBDN, BMPR1B, HLA, DPB1, GPHN, EDNRB, TSPAN9, OSBPL6, ATP6V0D2, ASIC2, SGCZ, KCNB1, MMEL1, OR52Z1, DST, TSPEAR, OR7D4, KCND3, ACER1, CLSTN2, SLC45A2, CYP4Z1, SLC24A3, KCNJ6, CBLC, SV2C, PLEK2, SLC17A5, DSCAML1, MEGF8, CYB5R4, KCNJ16, PLD5, SCTR, ACBD5, SYT7, CLDN10, GABRG3, MSR1, SNTG…
GO:0070382	exocytic vesicle	0.000695	0.0398	2.7	SYT7, MME, AMPH, STON2, TMEM230, APBA2, BTBD8, WDR7, SYT9, RAB27A, SVOP, STX2, CTTNBP2, STX12, SV2C, SYT1, PDE4B, SYT5, DISC1
GO:0044449	contractile fiber part	0.000704	0.0391	2.21	PARVA, NEBL, SYNE1, MYO18B, PDE4B, AHNAK2, ATP2B4, SYNPO, TMOD4, DST, CMYA5, SLC8A1, PGM5, ANK2, AHNAK, SYNC, TTN, SYNE2, RYR2, DCTN4, FHOD3, OBSCN, MYOZ3, LMOD3, MYH11
GO:0031673	H zone	0.000709	0.0382	1409.8	DST
GO:0044441	ciliary part	0.000736	0.0386	1.72	TULP3, EYS, TTLL11, CCDC170, ABCA4, EVC2, RTTN, PKD1L1, ATP2B4, SPEF2, AHI1, RSPH9, TSPEAR, APP, CCDC172, DNAH5, ATP8A2, DNAH6, RAB28, GUCA1B, GAS2L2, DNAH9, CCDC88A, CEP290, FANK1, RAB27A, SPAG17, SPA17, KIAA1009, CCDC178, TBC1D30, PPP1R32, GLI2, TTC26, SPAG6, C2CD3, PCDH15, IFT122, PACRG, DNAH10, PDE6B, CCDC113, CLUAP1, PKHD1, CENPF, RP1, TBC1D7, DNAH17, DISC1
GO:0098978	glutamatergic synapse	0.000783	0.0399	1.78	FLOT1, TIAM1, PLCB1, TNR, PLCB4, CDH8, SHISA9, PTPRO, DLGAP1, EPHA4, EIF4EBP1, NCS1, RAP1A, STX3, NTNG1, SHISA6, GRIP1, ADCY1, EPS15, RPL22, ARHGAP39, ERBB4, GRID1, PPP3CA, GRID2, ADCY8, SH3GL2, NLGN1, GRIK2, ATP2B4, GRIK3, PCDH17, CLSTN2, ABLIM3, DGKB, CTTNBP2, FZD4, PTPRT, SYT1, PTPRD, MTOR, RNF216
GO:1990351	transporter complex	0.000824	0.0409	1.73	KCNB2, SHISA9, CACNB2, AKAP6, GABRG3, MICU1, KCNAB1, KCNQ3, TRPC4, DPP10, LRRC8A, ATP1A1, CLDN17, SHISA6, CACNA2D2, TMEM30A, PDE4B, HTR3B, KCNMB2, CATSPER3, GRID2, ATP10B, PKD1L1, NLGN1, GRIK2, KCNB1, GRIK3, GRIK4, KCNQ5, KCND3, LRRC8C, ANO2, ABCG8, UNC80, KCNJ6, LRRC52, ATP10A, ANO6, RYR2, RYR3, CNTNAP2, CHRNB3, KCNJ16, KCNIP4, CACNA1C, KCNK2

## Sheet: Table S19
Table S19: Identification of statistically significant and enriched GO terms through GO process analysis using a ranked list of all protein-coding genes for MD-M. The genes in the list are ranked in descending order based on the minimum p-values associated with their outlier windows.
GO Term	Description	P-value	FDR q-value	Enrichment	Genes
GO:0007155	cell adhesion	2.32e-07	0.0034	1.63	TNR, S100A8, SIRPA, RELN, ANTXR1, ASTN2, ABL1, ENTPD1, APLP1, CNTN3, PKD1L1, CNTNAP5, CDH23, UNC5D, DST, APP, COL6A3, DAB1, CLSTN2, COL12A1, FAT3, TENM2, NRXN1, DSCAML1, PCDH7, CDH1, CDH4, CDH7, CDH8, CLDN10, CDH10, CDH12, CLDN1, NEGR1, CDH13, CDH18, ADAM8, LRFN3, IGSF11, GRID2, NTN1, ADAM12, PDZD2, AJAP1, TENM4, PCDH15, PPARD, GAS6, ROBO1, ROBO2, NOV, PTPRD, CNTNAP2, PTPRK, NPHP1, ASTN1, PTPRM, …
GO:0022610	biological adhesion	3.29e-07	0.00242	1.62	TNR, S100A8, SIRPA, RELN, ANTXR1, ASTN2, ABL1, ENTPD1, APLP1, CNTN3, PKD1L1, CNTNAP5, CDH23, UNC5D, DST, APP, COL6A3, DAB1, CLSTN2, COL12A1, FAT3, TENM2, NRXN1, DSCAML1, PCDH7, CDH1, CDH4, CDH7, CDH8, CLDN10, CDH10, CDH12, CLDN1, NEGR1, CDH13, CDH18, ADAM8, LRFN3, IGSF11, GRID2, NTN1, ADAM12, PDZD2, AJAP1, TENM4, PCDH15, PPARD, GAS6, ROBO1, ROBO2, NOV, PTPRD, CNTNAP2, PTPRK, NPHP1, ASTN1, PTPRM, …
GO:0007215	glutamate receptor signaling pathway	4.23e-07	0.00207	4.42	TIAM1, PLCB1, GRIK2, GRIK3, KCNB1, GRIK5, GRIN2A, GRIN2B, APP, GRM1, GRM4, GRM5, GRM7, DAGLB, HOMER2, GRID1, GRID2
GO:0098916	anterograde trans-synaptic signaling	2.99e-06	0.011	2.04	CHRNA6, CACNB2, KIF1B, APBA2, HAP1, CHAT, UNC13C, PARK2, ASIC2, KCND2, EXOC4, TH, RIT2, FGF12, SV2C, NRXN1, GABRA2, SPG11, CHRNB3, DBH, CDH8, DLGAP1, GABRG3, GABRP, SLC1A2, KCNQ3, EXT1, RIMBP2, OR10H3, UNC13A, GLRB, SHISA6, MAPK1, KCNMB4, GRID1, GRID2, NLGN1, GRIK2, GRIK3, GRIK5, GRIN2A, HTR2A, GRIN2B, DTNA, HTR7, GRM1, GRM4, GRM5, GRM7, SYT1, SYT5, CACNA1A
GO:0007268	chemical synaptic transmission	2.99e-06	0.00878	2.04	CHRNA6, CACNB2, KIF1B, APBA2, HAP1, CHAT, UNC13C, PARK2, ASIC2, KCND2, EXOC4, TH, RIT2, FGF12, SV2C, NRXN1, GABRA2, SPG11, CHRNB3, DBH, CDH8, DLGAP1, GABRG3, GABRP, SLC1A2, KCNQ3, EXT1, RIMBP2, OR10H3, UNC13A, GLRB, SHISA6, MAPK1, KCNMB4, GRID1, GRID2, NLGN1, GRIK2, GRIK3, GRIK5, GRIN2A, HTR2A, GRIN2B, DTNA, HTR7, GRM1, GRM4, GRM5, GRM7, SYT1, SYT5, CACNA1A
GO:0099537	trans-synaptic signaling	3.19e-06	0.0078	2	CHRNA6, CACNB2, KIF1B, APBA2, HAP1, CHAT, UNC13C, PARK2, ASIC2, KCND2, EXOC4, TH, RIT2, FGF12, SV2C, NRXN1, GABRA2, SPG11, CHRNB3, DBH, CDH8, DLGAP1, GABRG3, GABRP, SLC1A2, KCNQ3, EXT1, RIMBP2, OR10H3, UNC13A, GLRB, SHISA6, DAGLB, MAPK1, KCNMB4, GRID1, GRID2, NLGN1, GRIK2, GRIK3, GRIK5, GRIN2A, HTR2A, GRIN2B, DTNA, HTR7, GRM1, GRM4, GRM5, GRM7, SYT1, PTPRD, SYT5, CACNA1A
GO:0050804	modulation of chemical synaptic transmission	3.61e-06	0.00757	2.17	PLCB1, CUX2, TNR, PLCB4, SYN3, DCC, CACNB2, DLGAP1, KMO, TMEM108, NGF, PRRT1, DGKI, ABL1, UNC13A, HAP1, IGSF11, ABR, MAPK1, KCNMB4, GRID2, UNC13C, PPP3CB, NLGN1, GRIK2, NPS, PARK2, KCNB1, GRIK3, GRIK5, GRIN2A, LAMA2, APP, DLGAP3, CRTC1, DGKB, GRM5, GRM7, SORCS3, BAIAP3, NRXN1, SYT1, PTPRD, PNKD, CACNA1A, DNM1L, CDH1
GO:0099177	regulation of trans-synaptic signaling	3.86e-06	0.00709	2.16	PLCB1, CUX2, TNR, PLCB4, SYN3, DCC, CACNB2, DLGAP1, KMO, TMEM108, NGF, PRRT1, DGKI, ABL1, UNC13A, HAP1, IGSF11, ABR, MAPK1, KCNMB4, GRID2, UNC13C, PPP3CB, NLGN1, GRIK2, NPS, PARK2, KCNB1, GRIK3, GRIK5, GRIN2A, LAMA2, APP, DLGAP3, CRTC1, DGKB, GRM5, GRM7, SORCS3, BAIAP3, NRXN1, SYT1, PTPRD, PNKD, CACNA1A, DNM1L, CDH1
GO:0042391	regulation of membrane potential	4.08e-06	0.00666	1.88	TRPV1, CHRNA6, CACNB2, AKAP6, PARK7, RELN, SRI, TMEM108, BID, RNF207, ABL1, CTNNA3, HCN1, KCNMB2, WNT7A, KCNH7, KCNB1, PARK2, NPS, ASIC2, CAMK2D, KCND2, APP, IFI6, PPA2, GABBR1, FGF12, NRXN1, GABRA2, CHRNB3, CASQ2, KCNK2, KCNMA1, CUX2, GABRG3, GABRP, DCN, KCNQ3, NEDD4L, NOS1AP, GLRB, IGSF11, KCNMB4, GRID1, GRID2, KCNH8, OPRD1, NLGN1, GRIK2, GRIK3, GRIK5, GRIN2A, GRIN2B, NNT, SLC8A1, CRTC1, GRM1, …
GO:0099536	synaptic signaling	4.12e-06	0.00605	1.99	CHRNA6, CACNB2, KIF1B, APBA2, HAP1, CHAT, UNC13C, PARK2, ASIC2, KCND2, EXOC4, TH, RIT2, FGF12, SV2C, NRXN1, GABRA2, SPG11, CHRNB3, DBH, CDH8, DLGAP1, GABRG3, GABRP, SLC1A2, KCNQ3, EXT1, RIMBP2, OR10H3, UNC13A, GLRB, SHISA6, DAGLB, MAPK1, KCNMB4, GRID1, GRID2, NLGN1, GRIK2, GRIK3, GRIK5, GRIN2A, HTR2A, GRIN2B, DTNA, HTR7, GRM1, GRM4, GRM5, GRM7, SYT1, PTPRD, SYT5, CACNA1A
GO:0051966	regulation of synaptic transmission, glutamatergic	5.58e-06	0.00745	3.56	NLGN1, GRIK2, TNR, NPS, GRIK3, RELN, KMO, HTR2A, CACNG3, GRM1, GRM4, DGKI, GRM5, UNC13A, GRM7, NRXN1, SYT1, DISC1, CACNG5
GO:0034765	regulation of ion transmembrane transport	1.38e-05	0.0168	1.78	CACNA2D4, HVCN1, KCNB2, CACNB2, AKAP6, PARK7, RELN, SRI, KCNAB1, CACNG3, RNF207, LRRC7, ABL1, HAP1, HCN1, BPIFA1, LYN, KCNH7, ASIC2, KCNB1, CAMK2D, KCND2, APP, KCNIP1, AHNAK, EFCAB4B, KCNJ6, STAC, FGF12, KCNJ12, KCNJ15, KCNJ16, CASQ2, CACNG5, KCNMA1, TMEM38B, PTAFR, KCNQ3, NEDD4L, PRKCE, DPP10, PRRT1, NOS1AP, SHISA6, CXCL11, PDE4B, PDE4D, KCNH8, UTRN, PIK3CG, NLGN1, KCNQ5, GRIN2A, GRIN2B, SLC8A1,…
GO:0010880	regulation of release of sequestered calcium ion into cytosol by sarcoplasmic reticulum	2.96e-05	0.0334	4.87	CAMK2D, ANK2, TMEM38B, AKAP6, SRI, RYR2, TRDN, SLC8A1, PDE4D, CACNA1C, CASQ2
GO:0016043	cellular component organization	3.25e-05	0.0341	1.19	TRPV1, LRGUK, TRERF1, KDM2B, TTLL11, VCPIP1, PSMG4, CCDC170, ABL1, HAP1, COL1A2, PAK2, ANO3, WNT3, GPHN, WNT7A, COL4A2, SGCZ, KCNB1, PARK2, COL5A2, CDH23, KCND2, IFT74, COL6A3, HGSNAT, IFI6, PLK1S1, NINL, COL12A1, MAST1, PSTPIP2, GAB1, KCNJ12, MRPS28, GABRA2, SPG11, SCP2, SERPINA5, LIMCH1, KCNMA1, MRPL39, ASH2L, CLDN10, CLDN1, SH3PXD2B, TMCC1, ADAM8, ADAM10, UNC13A, MYO16, HAO1, WDTC1, ADD1, MTA1…
GO:0098742	cell-cell adhesion via plasma-membrane adhesion molecules	3.71e-05	0.0363	2.34	CDH4, PTPRM, CDH7, CDH8, CLDN10, CDH12, CLDN1, CDH13, CDH18, GPC6, SDK1, LRFN3, IGSF11, CLDN16, LRFN4, GRID2, DSG1, TENM4, NLGN1, PCDH15, CDH23, UNC5D, DAB1, SDK2, ROBO1, ROBO2, FAT3, TENM3, TENM2, PTPRT, PTPRD, CDH1
GO:0034220	ion transmembrane transport	3.73e-05	0.0343	1.56	CACNA2D4, ATP2C2, TRPV1, KCNB2, CHRNA6, ITPR2, SLC7A14, KCNAB1, ABCC1, ANO3, KCNMB2, FAM155A, PKD1L1, ASIC2, KCNB1, KCND2, RHAG, SLC23A2, KCNIP1, ANO10, SLC24A3, KCNJ6, KCNJ12, SCNN1G, SLC17A5, GABRA2, SLC7A7, KCNJ15, KCNJ16, SLC13A2, CACNG5, KCNK2, KCNMA1, TMEM38B, KCNN3, GABRG3, GABRP, KCNQ3, NEDD4L, TRPC4, ATP6V1H, ATP6V0A4, TMEM175, TMC5, GRID2, KCNH8, GRIK2, GRIK3, GRIK5, SLC5A8, GRIN2A, GRM…
GO:0071804	cellular potassium ion transport	4e-05	0.0346	2.33	KCNMA1, KCNB2, TMEM38B, KCNN3, KCNAB1, KCNQ3, SLC12A8, HCN1, KCNMB4, TMEM175, KCNMB2, KCNH8, KCNH7, KCNB1, SLC24A1, KCNQ5, KCND2, KCNIP1, SLC24A3, KCNJ6, KCNG2, LRRC52, SLC12A1, KCNJ12, KCNK13, KCNJ15, SLC9A9, KCNJ16, KCNIP4, KCNK2
GO:0071805	potassium ion transmembrane transport	4e-05	0.0327	2.33	KCNMA1, KCNB2, TMEM38B, KCNN3, KCNAB1, KCNQ3, SLC12A8, HCN1, KCNMB4, TMEM175, KCNMB2, KCNH8, KCNH7, KCNB1, SLC24A1, KCNQ5, KCND2, KCNIP1, SLC24A3, KCNJ6, KCNG2, LRRC52, SLC12A1, KCNJ12, KCNK13, KCNJ15, SLC9A9, KCNJ16, KCNIP4, KCNK2
GO:0071840	cellular component organization or biogenesis	4.19e-05	0.0324	1.19	TRPV1, LRGUK, TRERF1, KDM2B, TTLL11, VCPIP1, PSMG4, CCDC170, ABL1, HAP1, COL1A2, PAK2, ANO3, WNT3, GPHN, WNT7A, COL4A2, SGCZ, KCNB1, PARK2, COL5A2, CDH23, KCND2, IFT74, COL6A3, HGSNAT, IFI6, PLK1S1, NINL, COL12A1, MAST1, PSTPIP2, GAB1, KCNJ12, MRPS28, GABRA2, SPG11, SCP2, SERPINA5, LIMCH1, KCNMA1, MRPL39, ASH2L, CLDN10, CLDN1, SH3PXD2B, TMCC1, ADAM8, ADAM10, UNC13A, MYO16, HAO1, WDTC1, ADD1, MTA1…
GO:0044057	regulation of system process	4.23e-05	0.0311	1.66	CACNA2D4, KCNB2, CELF2, TACR1, TNR, NPHS1, TACR3, HGF, PTPRO, AKAP6, CACNB2, ITPR2, SRI, RELN, TMEM108, MYOCD, CACNG3, SREBF1, RNF207, CTNNA3, SETD3, CORO2B, BMP6, KCNMB2, WNT7A, BMPR2, EDNRB, ASIC2, CAMK2D, KCND2, APP, KCNIP1, TH, FGF12, KCNJ12, NRXN1, THRB, CACNG5, DBH, CASQ2, NMUR2, KCNMA1, CUX2, ARHGAP42, TMEM38B, DLGAP1, RAB11FIP1, PRKCA, PTAFR, PLCE1, PRKG1, NOS1AP, IGSF11, PARD3, KCNMB4, P…
GO:0051270	regulation of cellular component movement	4.25e-05	0.0297	1.49	PLCB1, TACR1, TACR3, HGF, NRG1, MYOCD, CCBE1, ABL1, HAP1, WNT3, PLXNA1, WNT7A, BMPR2, LYN, DOCK7, APP, PLA2G7, FGF1, DACH1, NF1, FGF7, TEX101, DNAH11, GAB1, BCAS3, HMGB1, MEGF8, CDH1, LIMCH1, FGR, PTAFR, DCN, CDH13, CLDN1, SASH1, CLASP1, MST1L, ADAM8, CDK6, ADAM10, NOS1AP, C5AR1, PDE4B, LRRC16A, PADI2, SP1, PDE4D, NTN1, SEMA4A, DOCK10, PDGFD, NAV3, PPARD, LDLRAD4, GAS6, ROBO1, FLT1, SRGAP1, FLT4,…
GO:0010646	regulation of cell communication	4.4e-05	0.0293	1.24	KIAA1244, S100A8, HGF, TAF2, RELN, NRG1, ITPR2, CCBE1, BID, S100A13, BLK, ARHGAP24, PDE10A, ABL1, GFRAL, DEFB114, HAP1, RALGPS1, ABR, RCN3, BMP6, PAK2, RALGPS2, WNT3, BMPR1B, PSMA2, BMPR2, WNT7A, PARK2, USP20, NPS, KCNB1, HCST, HLA, DRB1, IFI6, CLSTN2, PSMC1, NPFFR2, LRRC14, VGLL4, GAB1, SORCS3, PIP5K1A, GPRC5A, CCDC3, PBK, MEGF8, HMGB1, ALPK1, RAB11FIP1, BCAR3, DEPDC7, PLCE1, LANCL2, ADAM8, ADAM…
GO:0035249	synaptic transmission, glutamatergic	5.05e-05	0.0322	7.12	GRIK2, GRIK3, PARK2, CDH8, GRIK5, UNC13A, GRID2, UNC13C
GO:0023051	regulation of signaling	5.98e-05	0.0366	1.24	KIAA1244, S100A8, HGF, TAF2, RELN, NRG1, ITPR2, CCBE1, BID, S100A13, BLK, ARHGAP24, PDE10A, TBC1D16, ABL1, GFRAL, DEFB114, HAP1, RALGPS1, ABR, RCN3, BMP6, PAK2, RALGPS2, WNT3, BMPR1B, PSMA2, BMPR2, WNT7A, PARK2, USP20, NPS, KCNB1, HCST, HLA, DRB1, IFI6, CLSTN2, PSMC1, NPFFR2, LRRC14, VGLL4, GAB1, SORCS3, PIP5K1A, GPRC5A, CCDC3, PBK, MEGF8, HMGB1, ALPK1, RAB11FIP1, BCAR3, DEPDC7, PLCE1, LANCL2, AD…
GO:0031346	positive regulation of cell projection organization	6.42e-05	0.0377	2.14	CDH4, AUTS2, CUX2, HGF, ALK, NEDD4L, NEGR1, NGF, LRRC7, MAGI2, UNC13A, HAP1, EPS8, GRIP1, FUT9, LRRC16A, ITSN2, PLXNA1, NTN1, NLGN1, PARK2, CAPRIN1, ATP8A2, CRTC1, CCDC88A, ROBO1, ROBO2, RIT2, TENM3, BCAS3, TENM2, EPS8L2, RP1, SYT1, PTPRD, CAMK1D, DNM1L
GO:0051239	regulation of multicellular organismal process	7.61e-05	0.043	1.25	CSMD3, TACR1, LINGO2, TACR3, HGF, RELN, ITPR2, CCBE1, KDM2B, BLK, DDAH1, ABL1, DEFB114, HAP1, BMP6, PAK2, WNT3, HLA, DPA1, KCNMB2, BMPR1B, HLA, DPB1, BMPR2, PSMA2, EDNRB, WNT7A, COL4A2, PARK2, ASIC2, NPS, COL5A2, HLA, DRB1, KCND2, BRCA2, CLSTN2, PSMC1, VGLL4, GAB1, TCF4, KCNJ12, MEGF8, HMGB1, KCNK2, ZEB1, KCNMA1, TMEM38B, ASH2L, NFKBID, PTAFR, RAB11FIP1, RTN4IP1, IFIH1, PLCE1, ADAM8, ADAM10, UNC1…
GO:0031532	actin cytoskeleton reorganization	7.96e-05	0.0433	30.09	MKLN1, CDC42BPA, THSD7A, PIP5K1A
GO:0050806	positive regulation of synaptic transmission	8.26e-05	0.0433	2.43	CUX2, TNR, CACNB2, RELN, SQSTM1, KMO, CACNG3, PRKCE, PRRT1, HAP1, IGSF11, MAPK1, WNT7A, NLGN1, GRIK2, NPS, SLC24A1, GRIN2A, GRIN2B, APP, LAMA2, CLSTN2, CRTC1, BAIAP3, NRXN1, SYT1, DNM1L, CACNG5
GO:0006813	potassium ion transport	9.37e-05	0.0475	2.23	KCNMA1, KCNB2, TMEM38B, KCNN3, KCNAB1, KCNQ3, SLC12A8, HCN1, KCNMB4, TMEM175, KCNMB2, KCNH8, KCNH7, KCNB1, SLC24A1, KCNQ5, KCND2, KCNIP1, SLC24A3, KCNJ6, KCNG2, LRRC52, SLC12A1, KCNJ12, KCNK13, KCNJ15, SLC9A9, KCNJ16, KCNIP4, KCNK2
GO:0030036	actin cytoskeleton organization	9.5e-05	0.0465	2.25	AUTS2, NPHP1, KIAA1244, PHACTR3, FAM171A1, KLHL1, PARVA, MKLN1, ABL1, RAP1GDS1, NOS1AP, PRKG1, SETD3, XIRP2, ARPC5, THSD7A, THSD7B, TMOD4, ARHGEF18, DIAPH3, PGM5, NF1, IQSEC3, FGF7, GAB1, CDC42BPA, WASF1, PIP5K1A, EHD2, AMOTL1, PROX1, MYH10

## Sheet: Table S20
Table S20: Identification of statistically significant and enriched GO terms through GO process analysis using a ranked list of all protein-coding genes for IF-M. The genes in the list are ranked in descending order based on the minimum p-values associated with their outlier windows.
GO Term	Description	P-value	FDR q-value	Enrichment	Genes
GO:0007215	glutamate receptor signaling pathway	1.96e-08	0.000288	5.97	TIAM1, GRIK1, PLCB1, GRIK2, GRIK3, KCNB1, GRIK4, APP, GRM1, GRM4, GRM5, GRM6, GRM7, HOMER2, GRID1, GRID2
GO:0007216	G protein-coupled glutamate receptor signaling pathway	1.5e-07	0.0011	18.11	GRM4, GRIK3, GRM5, GRM6, GRM7, HOMER2, GRM1
GO:0007156	homophilic cell adhesion via plasma membrane adhesion molecules	2.56e-07	0.00125	2.54	CDH4, CDH6, PTPRM, CDH7, CDH8, CDH10, CDH12, CDH13, CDH18, SDK1, CNTN4, IGSF11, PCDHAC2, PCDHAC1, PCDHA13, PCDHA12, DSG1, PCDHA11, PCDHA10, PCDH15, PCDHA8, PCDHA7, PCDHA6, CNTN6, PCDHA5, PCDHA4, PCDHA3, CADM1, PCDHA2, CDHR3, PCDHA1, CLSTN1, ROBO1, ROBO2, PCDHA9, FAT3, PTPRT, DSCAML1
GO:0010646	regulation of cell communication	4.79e-07	0.00176	1.41	KIAA1244, VSNL1, NRG1, BICC1, CCBE1, JAK1, RNF157, ATF6, PDE10A, ABL1, GFRAL, CNR2, RCN3, BMP6, PAK2, BMPR1B, PARK2, USP20, PSMB2, TSPEAR, GAS2L2, SMOC2, GAB1, ALPK1, MAP3K6, AGPAT9, RAB11FIP1, BCAR3, HNF4A, LANCL2, PTGIS, SPIN1, PDE3A, SH3BP4, PDE4B, NCK2, ADCY5, ADCY8, LRFN2, PDGFD, ZNF536, GAS6, TLR6, SRGAP1, ENPP1, ARHGEF28, PTPN13, PTPRA, PTPRD, TBC1D7, CACNA1C, RNF216, ZNF423, COPS5, EXO1, …
GO:0099536	synaptic signaling	6.03e-07	0.00177	3	DLGAP1, SLC12A5, SLC1A2, KCNQ3, APBA2, RIMBP2, SHISA6, GABBR2, FCHSD2, GRID2, UNC13C, KCMF1, GRIK2, PARK2, ASIC2, GRIK3, GRIK4, AMPH, DTNA, GRM1, GRM4, RIT2, GRM5, GRM6, GRM7, FGF12, NRXN1, SYT1, PTPRD, DBH
GO:0010975	regulation of neuron projection development	8.74e-07	0.00214	1.96	SEMA3C, CDKL3, CSMD3, LINGO1, TNR, PTPRO, COBL, SLC39A12, LPAR3, RNF157, SEMA6A, ABL1, TRPV4, GRIP1, PAK2, PPP3CA, PARK2, PREX1, SEMA5A, DAB1, ROR1, NDNF, CCDC88A, RIT2, KREMEN1, CAMK1D, DIP2B, TIAM1, CDH4, OLFM1, DCC, ALK, NEGR1, PTEN, PLXNA4, TRPC6, KEL, MYO9A, SDK1, MAGI2, ANKRD27, CTNNA2, MAP6, ITSN2, ADCY6, NTN1, GRID2, INPP5F, TIAM2, SEMA6D, ROBO1, HECW2, ROBO2, SETX, ASAP1, DAB2IP, SYT1, V…
GO:0099537	trans-synaptic signaling	8.81e-07	0.00185	3.08	DLGAP1, SLC12A5, SLC1A2, KCNQ3, APBA2, RIMBP2, SHISA6, GABBR2, FCHSD2, GRID2, UNC13C, GRIK2, PARK2, ASIC2, GRIK3, GRIK4, AMPH, GRM1, GRM4, RIT2, GRM5, GRM6, GRM7, FGF12, NRXN1, SYT1, PTPRD, DBH
GO:0098916	anterograde trans-synaptic signaling	1.06e-06	0.00195	3.14	DLGAP1, SLC12A5, SLC1A2, KCNQ3, APBA2, RIMBP2, SHISA6, GABBR2, FCHSD2, GRID2, UNC13C, GRIK2, PARK2, ASIC2, GRIK3, GRIK4, AMPH, GRM1, GRM4, RIT2, GRM5, GRM6, GRM7, FGF12, NRXN1, SYT1, DBH
GO:0007268	chemical synaptic transmission	1.06e-06	0.00173	3.14	DLGAP1, SLC12A5, SLC1A2, KCNQ3, APBA2, RIMBP2, SHISA6, GABBR2, FCHSD2, GRID2, UNC13C, GRIK2, PARK2, ASIC2, GRIK3, GRIK4, AMPH, GRM1, GRM4, RIT2, GRM5, GRM6, GRM7, FGF12, NRXN1, SYT1, DBH
GO:0023051	regulation of signaling	1.14e-06	0.00168	1.29	FLOT1, KIAA1244, LPAR3, TAF4, VSNL1, NRG1, BICC1, CCBE1, S100A13, HIF1A, JAK1, ARHGEF10, BLK, ARHGAP24, BLM, JAK3, IKBKE, ATF6, RNF157, PDE10A, ABL1, GFRAL, CNR2, RCN3, BMP6, PAK2, BMPR1B, PARK2, USP20, KCNB1, IRAK4, PSMB2, HLA, DRB1, SOX7, TSPEAR, SEMA5A, GAS2L2, RNF34, CBLC, SMOC2, BTC, BIRC6, GAB1, SORCS3, PBK, TCF7L2, ALPK1, MAP3K6, SYT7, AGPAT9, RAB11FIP1, BCAR3, YWHAB, PTEN, HNF4A, LANCL2, …
GO:0045664	regulation of neuron differentiation	1.2e-06	0.0016	1.91	SEMA3C, LINGO1, TNR, NREP, PTPRO, COBL, SLC39A12, RNF157, SEMA6A, ABL1, TRPV4, GRIP1, BMP6, PAK2, PPP3CA, EDNRB, PARK2, PREX1, BRINP2, APP, DAB1, ROR1, NDNF, CCDC88A, RIT2, KREMEN1, TCF4, CAMK1D, ZEB1, TIAM1, CDH4, OLFM1, DCC, ALK, NEGR1, PTEN, PLXNA4, KEL, GLI2, MYO9A, SDK1, MAGI2, ANKRD27, CNTN4, CTNNA2, MAP6, ITSN2, ADCY6, GRID2, INPP5F, TIAM2, DTX1, ZNF536, SEMA6D, ROBO1, HECW2, ROBO2, CDK5RA…
GO:0050804	modulation of chemical synaptic transmission	1.46e-06	0.00178	2.15	SORCS2, PLCB1, TNR, PLCB4, DGKI, ABL1, CNR2, PPP3CA, UNC13C, PPP3CB, PARK2, KCNB1, LAMA2, APP, DGKB, SORCS3, NRXN1, FGF14, PNKD, SYN3, DCC, DLGAP1, DLGAP4, PRKCB, PTEN, PRRT1, SHISA6, CNTN4, GRID1, GRID2, ADCY8, LRFN2, RASGRF1, GRIK1, GRIK2, GRIK3, GRIK4, MME, CLSTN1, GRM1, GRM4, GRM5, GRM6, GRM7, PTPRA, BCR, SYT1, PTPRD, MTOR, DNM1L, RNF216
GO:0099177	regulation of trans-synaptic signaling	1.58e-06	0.00178	2.14	SORCS2, PLCB1, TNR, PLCB4, DGKI, ABL1, CNR2, PPP3CA, UNC13C, PPP3CB, PARK2, KCNB1, LAMA2, APP, DGKB, SORCS3, NRXN1, FGF14, PNKD, SYN3, DCC, DLGAP1, DLGAP4, PRKCB, PTEN, PRRT1, SHISA6, CNTN4, GRID1, GRID2, ADCY8, LRFN2, RASGRF1, GRIK1, GRIK2, GRIK3, GRIK4, MME, CLSTN1, GRM1, GRM4, GRM5, GRM6, GRM7, PTPRA, BCR, SYT1, PTPRD, MTOR, DNM1L, RNF216
GO:0098742	cell-cell adhesion via plasma-membrane adhesion molecules	1.8e-06	0.00189	2.14	CDH4, PTPRM, CDH6, CDH7, CLDN14, CDH8, CDH10, CDH12, CDH13, CDH18, SDK1, CNTN4, IGSF11, CLDN16, PCDHAC2, PCDHAC1, PCDHA13, GRID2, PCDHA12, DSG1, PCDHA11, TENM4, PCDHA10, PCDHA8, PCDH15, PCDHA7, PCDHA6, NTNG2, PCDHA5, CNTN6, PCDHA4, UNC5D, PCDHA3, CADM1, PCDHA2, CDHR3, PCDHA1, DAB1, CLSTN1, ROBO1, ROBO2, PCDHA9, FAT3, ALCAM, TENM2, PTPRT, DSCAML1, PTPRD
GO:0120035	regulation of plasma membrane bounded cell projection organization	2.08e-06	0.00204	1.78	SEMA3C, AUTS2, CDKL3, CSMD3, LINGO1, TNR, P2RY12, PTPRO, COBL, SLC39A12, LPAR3, PLD1, ARHGAP24, RNF157, SEMA6A, ABL1, TRPV4, GRIP1, EPS8, PAK2, PPP3CA, PARK2, PREX1, SEMA5A, DAB1, ROR1, NDNF, CCDC88A, RIT2, BCAS3, KREMEN1, TENM2, CAMK1D, DIP2B, PODXL, TIAM1, CDH4, OLFM1, DCC, ALK, NEGR1, PTEN, PLXNA4, TRPC6, KEL, MYO9A, SDK1, MAGI2, ANKRD27, CTNNA2, MAP6, LRRC16A, ITSN2, ADCY6, NTN1, GRID2, PIK3R…
GO:0031344	regulation of cell projection organization	3.2e-06	0.00293	1.77	SEMA3C, AUTS2, CDKL3, CSMD3, LINGO1, TNR, P2RY12, PTPRO, COBL, SLC39A12, LPAR3, PLD1, ARHGAP24, RNF157, SEMA6A, ABL1, TRPV4, GRIP1, EPS8, PAK2, PPP3CA, PARK2, PREX1, SEMA5A, DAB1, ROR1, NDNF, CCDC88A, RIT2, BCAS3, KREMEN1, TENM2, CAMK1D, DIP2B, PODXL, TIAM1, CDH4, OLFM1, DCC, ALK, NEGR1, PTEN, PLXNA4, TRPC6, KEL, MYO9A, SDK1, MAGI2, ANKRD27, CTNNA2, MAP6, LRRC16A, ITSN2, ADCY6, NTN1, GRID2, PIK3R…
GO:0034220	ion transmembrane transport	3.66e-06	0.00316	1.67	CACNA2D3, KCNB2, P2RY12, SLC39A12, SLC43A2, SLC20A2, KCNAB1, ABCB11, SGK3, TRPV4, HCN1, CLDN16, HPN, ANO3, HTR3B, ATP8A1, FAM155A, PKD1L1, ARL6IP5, ATP2B4, KCNH7, ASIC2, KCNB1, TRPV6, SLC35A3, SLC26A11, TMC4, KCND3, LRRC8C, ANO2, ABCC4, SLC25A37, SCN3A, ANO10, ABCB1, KCNJ6, PRKAA2, SCNN1G, SLC17A5, GABRA2, KCNJ16, SLC25A10, CASQ2, NMUR2, KCNMA1, SCARA5, KCNN3, GABRG2, TRPM8, STIM2, GABRG3, SLC12A…
GO:0022604	regulation of cell morphogenesis	3.96e-06	0.00323	2.97	SEMA3C, CDH4, DCC, SEMA6A, MYO9A, FGD5, ABL1, ANKRD27, HPN, PAK2, LRRC16A, MAP6, ITSN2, DLC1, PALMD, PPP3CA, PHIP, PARK2, TIAM2, LARP4, EPB41L3, DAB1, MYH14, HECW2, ROBO2, SYT1, PTPRD
GO:0051270	regulation of cellular component movement	8.57e-06	0.00661	1.54	SEMA3C, PLCB1, TACR1, TACR3, P2RY12, IL33, NRG1, MYOCD, CCBE1, HIF1A, EPPK1, SGK3, ABL1, SLAMF8, NKD1, GTSE1, APP, SEMA5A, GAS2L2, DAB2, DACH1, FGF7, TEX101, LAMA1, DNAH11, SMOC2, GAB1, BTC, BCAS3, PODXL, LIMCH1, GCSAM, IGF1R, CDH13, SASH1, PTEN, PLXNA4, CLASP1, C1QTNF8, PDE4B, LRRC16A, PADI2, SP1, NTN1, DOCK10, PDGFD, NAV3, PPARD, GAS6, ROBO1, FLT1, SRGAP1, FLT4, DAB2IP, MCC, PDPK1, HDAC4, DNM1L…
GO:0007155	cell adhesion	9.49e-06	0.00696	1.55	NPNT, TNR, P2RY12, CLDN14, ASTN2, BVES, ABL1, BCAM, PKD1L1, COL4A3, CNTNAP5, UNC5D, DST, APP, SEMA5A, DAB1, COL12A1, FAT3, LAMA1, TENM2, NRXN1, DSCAML1, PODXL, CDH4, CDH6, CDH7, CDH8, CDH10, CDH12, NEGR1, CDH13, CDH18, CNTN4, FREM2, IGSF11, GRID2, NTN1, PDZD2, TENM4, PCDH15, BAIAP2L1, CADM1, PPARD, GAS6, ROBO1, ROBO2, PCDHA9, SPECC1L, PTPRD, CNTNAP2, PTPRM, CADM2, EPHA1, PPFIBP1, CD226, CHST10, M…
GO:0035249	synaptic transmission, glutamatergic	1.08e-05	0.00751	7.12	GRIK1, GRIK2, GRIK3, PARK2, GRIK4, CDH8, GRID1, GRID2, UNC13C
GO:2000145	regulation of cell motility	1.19e-05	0.0079	1.56	SEMA3C, PLCB1, TACR1, TACR3, P2RY12, IL33, NRG1, MYOCD, CCBE1, HIF1A, EPPK1, SGK3, ABL1, SLAMF8, NKD1, GTSE1, APP, SEMA5A, GAS2L2, DAB2, DACH1, FGF7, TEX101, LAMA1, SMOC2, GAB1, BTC, BCAS3, PODXL, LIMCH1, GCSAM, IGF1R, SASH1, CDH13, PTEN, PLXNA4, CLASP1, C1QTNF8, LRRC16A, SP1, PADI2, NTN1, PDGFD, DOCK10, NAV3, PPARD, GAS6, FLT1, ROBO1, SRGAP1, FLT4, MCC, DAB2IP, PDPK1, HDAC4, DNM1L, PTPRM, SRGAP2…
GO:0022610	biological adhesion	1.22e-05	0.00776	1.54	NPNT, TNR, P2RY12, CLDN14, ASTN2, BVES, ABL1, BCAM, PKD1L1, COL4A3, CNTNAP5, UNC5D, DST, APP, SEMA5A, DAB1, COL12A1, FAT3, LAMA1, TENM2, NRXN1, DSCAML1, PODXL, CDH4, CDH6, CDH7, CDH8, CDH10, CDH12, NEGR1, CDH13, CDH18, CNTN4, FREM2, IGSF11, GRID2, NTN1, PDZD2, TENM4, PCDH15, BAIAP2L1, CADM1, PPARD, GAS6, ROBO1, ROBO2, PCDHA9, SPECC1L, PTPRD, CNTNAP2, PTPRM, CADM2, EPHA1, PPFIBP1, CD226, CHST10, M…
GO:0051960	regulation of nervous system development	1.41e-05	0.00864	2	SEMA3C, LINGO2, LINGO1, TULP3, SLC39A12, SEMA6A, ABL1, SLITRK6, GRIP1, PAK2, PPP3CA, ERBB4, EDNRB, PARK2, ASIC2, BRINP2, DAB1, ROR1, NDNF, CCDC88A, RIT2, NRXN1, ZEB1, CDH4, OLFM1, DCC, IL34, KEL, GLI2, MYO9A, SDK1, MAGI2, ANKRD27, CNTN4, PARD3, CTNNA2, MAP6, ITSN2, GRID2, TIAM2, DTX1, ZNF536, CLSTN1, HECW2, ROBO2, CDK5RAP1, SETX, ASAP1, SYT1, VIM, PTPRD, MTOR
GO:0051056	regulation of small GTPase mediated signal transduction	1.66e-05	0.00974	2.06	FLOT1, TIAM1, AUTS2, KIAA1244, ARHGAP42, SQSTM1, ARHGAP10, VAV3, ARHGAP24, ARHGAP28, MYO9A, RALGAPB, ABL1, ARHGAP8, EPS8, MCF2L, DLC1, RACGAP1, RASGRF1, CYTH3, PREX1, TAGAP, PSD3, TIAM2, ARHGEF4, STARD13, SYNPO2L, ARHGEF18, ARFGEF1, ARHGAP40, RALGAPA2, ROBO1, IQSEC3, RIT2, SRGAP1, ARHGEF28, SRGAP3, RASGRP1, DAB2IP, NOTCH2, BCR, EPS8L2, OBSCN, KITLG
GO:0048731	system development	1.84e-05	0.0104	1.61	RAPGEF5, ARNT2, P2RY12, SRGAP2B, NXN, NRG1, HIF1A, APBA2, SEMA6A, GFRAL, ABL1, SPINK5, SMARCB1, BMP6, PCDHAC2, PCDHAC1, ERBB4, BMPR1B, SH3GL2, EDNRB, PCDHA11, PCDHA10, ASIC2, PARK2, PCDHA8, PCDHA7, SPEF2, PCDHA6, AHI1, PCDHA5, CNTN6, WNT9A, COL5A2, PCDHA4, NR2C2, WNT9B, PCDHA3, IMMP2L, PCDHA2, PCDHA1, SEMA5A, CCDC88A, PBX1, NRG4, FGF12, TCF4, FGF14, DSCAML1, CAMK1D, NMUR2, ZEB1, KIAA1217, FBXW7, …
GO:0007196	adenylate cyclase-inhibiting G protein-coupled glutamate receptor signaling pathway	1.87e-05	0.0102	25.12	GRM4, GRIK3, GRM6, GRM7
GO:0040012	regulation of locomotion	2.04e-05	0.0107	1.52	SEMA3C, PLCB1, TACR1, TACR3, P2RY12, IL33, NRG1, MYOCD, CCBE1, HIF1A, BVES, EPPK1, SGK3, ABL1, SLAMF8, NKD1, GTSE1, APP, SEMA5A, GAS2L2, DAB2, DACH1, FGF7, TEX101, PC, LAMA1, SMOC2, GAB1, BTC, BCAS3, PODXL, LIMCH1, GCSAM, IGF1R, CDH13, SASH1, PTEN, PLXNA4, CLASP1, C1QTNF8, LRRC16A, PADI2, SP1, NTN1, DOCK10, PDGFD, NAV3, PPARD, GAS6, ROBO1, FLT1, ROBO2, SRGAP1, FLT4, DAB2IP, MCC, PDPK1, HDAC4, DNM…
GO:0006811	ion transport	3.03e-05	0.0153	1.54	CACNA2D3, KCNB2, SLC43A2, KCNAB1, SLC20A2, ABCB11, SGK3, ANO3, FAM155A, PKD1L1, ARL6IP5, ASIC2, PARK2, APOC2, TRPV6, KCNB1, SLC26A11, TMC4, KCND3, LRRC8C, ABCC4, SCN3A, ANO10, KCNJ6, SLC17A5, SCNN1G, CYB5R4, KCNJ16, NMUR2, KCNMA1, KCNN3, GABRG2, SLC12A5, KCNQ3, TRPC4, SLCO1B7, PCTP, ATP6V1H, TMC5, GRID1, CATSPER3, GRID2, KCNH8, GRIK1, NALCN, GRIK2, GRIK3, GRIK4, GLTP, PPARD, GAS6, CPT1B, GRM1, AB…
GO:0030030	cell projection organization	3.79e-05	0.0185	1.62	FLOT1, PTPRM, CCDC57, P2RY12, NREP, PTPRO, ZNF423, LPAR3, BLK, PRDM12, MTSS1, ABL1, SLITRK6, GRIP1, RFX3, RTTN, SH3GL2, GAS7, ABLIM2, AHI1, FAM149B1, APP, DNAH5, SEMA5A, EPB41L3, DAB1, DNAH9, ABCC4, WWTR1, CCDC88A, ARFGEF1, LAMC2, CBY1, DSCAML1, MYH9, PHACTR1, GPRIN3, CDC14A, KIAA1009, PAK6, TBC1D24, DCC, RPGRIP1L, TEKT5, MYLK, IGF1R, SNX10, CDH13, PTEN, PLXNA4, KLHL1, VAV3, DYNC2H1, PARVA, GLI2,…
GO:0016043	cellular component organization	4.16e-05	0.0197	1.21	FLOT1, XKR4, HR, LRGUK, TRERF1, KDM2B, TTLL11, VCPIP1, ABL1, PAK2, ANO3, COL4A1, GPHN, COL4A2, COL4A4, SGCZ, KCNB1, PARK2, COL5A2, KCND3, SEMA5A, GAS2L2, ABCC4, PLK1S1, COL12A1, SMOC2, PSTPIP2, GAB1, MAP7, FHOD3, GABRA2, SCO1, GPRIN3, LIMCH1, KCNMA1, MRPL39, SYT7, GABRG2, THSD1, SH3PXD2B, KEL, PREX2, PDZRN3, MYO16, HAO1, MYO5C, ADCY8, ATAD2, TET1, GAS6, CLUAP1, ABCG8, SETX, ARHGEF28, TFG, PHACTR3…
GO:0050767	regulation of neurogenesis	4.31e-05	0.0197	1.68	SEMA3C, LINGO1, TNR, NREP, PTPRO, COBL, SLC39A12, HIF1A, RNF157, SEMA6A, HOOK3, ABL1, TRPV4, GRIP1, BMP6, PAK2, PPP3CA, ERBB4, EDNRB, PARK2, PREX1, BRINP2, APP, DAB1, ROR1, NDNF, CCDC88A, RIT2, KREMEN1, TCF4, CAMK1D, PHACTR1, ZEB1, TIAM1, CDH4, OLFM1, DCC, ALK, NEGR1, PLXNA4, PTEN, IL34, KEL, GLI2, MYO9A, SDK1, MAGI2, ANKRD27, CNTN4, CTNNA2, MAP6, ITSN2, ADCY6, GRID2, TENM4, MME, INPP5F, TIAM2, D…
GO:0071840	cellular component organization or biogenesis	4.36e-05	0.0194	1.21	FLOT1, XKR4, HR, LRGUK, TRERF1, KDM2B, TTLL11, VCPIP1, ABL1, PAK2, ANO3, COL4A1, GPHN, COL4A2, COL4A4, SGCZ, KCNB1, PARK2, COL5A2, KCND3, SEMA5A, GAS2L2, ABCC4, PLK1S1, COL12A1, SMOC2, PSTPIP2, GAB1, MAP7, FHOD3, GABRA2, SCO1, GPRIN3, LIMCH1, KCNMA1, MRPL39, SYT7, GABRG2, THSD1, SH3PXD2B, KEL, PREX2, PDZRN3, MYO16, HAO1, MYO5C, ADCY8, ATAD2, TET1, GAS6, CLUAP1, ABCG8, SETX, ARHGEF28, TFG, PHACTR3…
GO:0050770	regulation of axonogenesis	5.03e-05	0.0217	2.4	SEMA3C, CDH4, TIAM1, CDKL3, TNR, LINGO1, OLFM1, DCC, PTPRO, LPAR3, PLXNA4, PTEN, KEL, SEMA6A, ABL1, PAK2, MAP6, NTN1, TIAM2, SEMA5A, DAB1, SEMA6D, ROBO1, ROBO2, SEMA6C, DIP2B, RUFY3, DISC1
GO:0060284	regulation of cell development	5.89e-05	0.0247	1.62	SEMA3C, PLCB1, LINGO1, TNR, NREP, PTPRO, COBL, SLC39A12, HIF1A, RNF157, SEMA6A, HOOK3, ABL1, TRPV4, SLAMF8, GRIP1, BMP6, PAK2, RFX3, PPP3CA, ERBB4, EDNRB, PARK2, PREX1, BRINP2, APP, DAB1, ROR1, NDNF, CCDC88A, RIT2, KREMEN1, TCF4, CAMK1D, DOCK1, PHACTR1, ZEB1, TIAM1, CDH4, FBXW7, OLFM1, DCC, ALK, NEGR1, PLXNA4, PTEN, IL34, KEL, GLI2, MYO9A, SDK1, MAGI2, PRKDC, ANKRD27, CNTN4, PDE3A, CTNNA2, MAP6, …
GO:0032879	regulation of localization	8.71e-05	0.0355	1.35	SEMA3C, CACNA2D3, PLCB1, KCNB2, TACR3, VSNL1, NRG1, PLD1, POLR1A, KCNAB1, LILRA5, CCBE1, ABCB11, HIF1A, VCPIP1, SGK3, ABL1, SLAMF8, CTDSPL2, BMP6, RFX3, EDNRB, GTSE1, OSBPL6, PARK2, ASIC2, APOC2, TRPV6, STON2, HLA, DRB1, APP, WWC1, GAS2L2, DAB2, DACH1, WWTR1, SCN3A, RIT2, LAMA1, KCNJ6, SMOC2, GAB1, BCAS3, FGF12, FGF14, PNKD, GPC5, KCNJ16, PODXL, LIMCH1, KCNMA1, GCSAM, IGF1R, RAB11FIP1, KCNQ3, MSR…
GO:0007399	nervous system development	9.67e-05	0.0383	1.87	ZEB1, RAPGEF5, OLFM1, SRRM4, SRGAP2B, NRG1, APBA2, RAP1A, SEMA6A, GFRAL, MAGI2, CNTN4, SMARCB1, ARID1B, PCDHAC2, ERBB4, PCDHAC1, RBFOX3, EDNRB, PCDHA11, GRIK1, PCDHA10, PCDHA8, PCDHA7, PCDHA6, PCDHA5, PCDHA4, NR2C2, PCDHA3, PCDHA2, PCDHA1, NAV3, SEMA5A, NAV2, CCDC88A, ROBO1, RBFOX1, NRG4, SETX, IGF2BP3, NOTCH2, FGF12, RGS9, HDAC4, TCF4, FGF14, CAMK1D, EP300
GO:0051966	regulation of synaptic transmission, glutamatergic	0.000105	0.0404	5.51	GRIK2, GRM4, DGKI, GRIK3, GRM5, GRM6, GRM7, NRXN1, SYT1, GRM1
GO:0034765	regulation of ion transmembrane transport	0.000107	0.0403	1.87	CACNA2D3, KCNB2, SLC43A2, KCNAB1, ABL1, HCN1, ARL6IP5, ATP2B4, KCNH7, ASIC2, KCNB1, APP, KCND3, SCN3A, AHNAK, KCNJ6, STAC, FGF12, FGF14, KCNJ16, CASQ2, KCNMA1, STIM2, KCNQ3, PTEN, DPP10, KEL, PRRT1, SHISA6, CACNA2D2, PDE4B, CATSPER3, KCNH8, RASGRF1, NALCN, KCNQ5, TMC2, COMMD1, HECW2, ANK2, GRM5, HTT, RGS9, ANO6, RYR2, KCNK13, MTOR, KCNIP4, CACNA1C
GO:0050771	negative regulation of axonogenesis	0.000111	0.0409	3.48	SEMA3C, CDKL3, TNR, LINGO1, PTPRO, DCC, SEMA5A, DAB1, PTEN, SEMA6D, SEMA6A, SEMA6C, DIP2B, RUFY3, NTN1
GO:0035556	intracellular signal transduction	0.000116	0.0414	1.37	FLOT1, PLCB1, PLCB4, P2RY12, IL17RD, NRG1, LPAR3, PLD1, CD80, JAK1, ACER2, BLK, JAK3, IKBKE, SGK3, ABL1, RCAN2, GFRAL, BIRC2, CNR2, MCF2L, PAK2, UNC13C, EDNRB, TMEM117, ARL6IP5, GTSE1, IFI16, IRAK4, RGS7, PSMB2, WWC1, DAB1, FBXW11, WWTR1, SMAD2, RIT2, DGKB, FGF7, BTC, PBK, NMUR2, ALPK1, PAK6, IGF1R, PLCH1, BCAR3, ERN2, YWHAB, CDH13, PTEN, PREX2, TANK, MYO16, RNF135, PDE3A, ADCY5, ADCY6, NTN1, ADC…
GO:0009966	regulation of signal transduction	0.000117	0.041	1.25	FLOT1, KIAA1244, TAF4, LPAR3, NRG1, BICC1, CCBE1, S100A13, HIF1A, JAK1, ARHGEF10, BLK, ARHGAP24, BLM, JAK3, IKBKE, RNF157, ATF6, PDE10A, ABL1, GFRAL, RCN3, BMP6, PAK2, BMPR1B, PARK2, USP20, IRAK4, PSMB2, HLA, DRB1, SOX7, TSPEAR, SEMA5A, GAS2L2, RNF34, CBLC, SMOC2, BTC, BIRC6, GAB1, PBK, TCF7L2, ALPK1, MAP3K6, AGPAT9, BCAR3, YWHAB, PTEN, TMEM33, DEPDC7, LANCL2, CCL23, PTGIS, SPIN1, PDE3A, SH3BP4, …
GO:0007626	locomotory behavior	0.000125	0.0425	2.48	SLC6A3, PAK6, TNR, PARK2, INPP5F, ALK, OXR1, APP, NEGR1, DAB1, PTEN, KLHL1, GRM1, STRN, PREX2, GRM5, SLITRK6, GRM6, FGF12, ADAM22, ADCY5, DBH, ADCY8, HEXB
GO:0010977	negative regulation of neuron projection development	0.000128	0.0426	2.61	SEMA3C, CDKL3, TNR, LINGO1, DCC, PTPRO, INPP5F, SEMA5A, DAB1, PTEN, TRPC6, SEMA6D, SEMA6A, RIT2, ASAP1, TRPV4, KREMEN1, VIM, SEMA6C, DIP2B, RUFY3, ADCY6, PPP3CA, NTN1
GO:0051239	regulation of multicellular organismal process	0.000143	0.0467	1.29	CACNA2D3, TACR1, LINGO2, TACR3, IL33, CCBE1, HIF1A, JAK1, RNF157, ABL1, BMP6, PAK2, HLA, DPA1, BMPR1B, ZNF516, EDNRB, NLRP7, PARK2, ASIC2, PSMB2, COL5A2, HLA, DRB1, KCND3, SMOC2, GAB1, TCF4, ZEB1, KCNMA1, RAB11FIP1, PTEN, PLXNA4, KEL, HNF4A, PTGIS, PDE3A, PDE4B, ADCY6, CPB2, CADM1, PDGFD, ZNF536, GAS6, TLR6, HECW2, ABCG8, ENPP1, SETX, PTPRD, KCNIP4, CACNA1C, EP300, RNF216, LINGO1, PTPRM, PTPRO, Z…
GO:0098609	cell-cell adhesion	0.000151	0.0482	1.64	NPNT, PTPRM, TNR, P2RY12, CLDN14, ASTN2, BVES, CTNNA3, CLDN16, PCDHAC2, PCDHAC1, PCDHA13, PCDHA12, PKD1L1, PCDHA11, PCDHA10, PCDHA8, PCDHA7, PCDHA6, PCDHA5, CNTN6, PCDHA4, MADCAM1, UNC5D, PCDHA3, PCDHA2, PCDHA1, LAMA5, DAB1, FAT3, ALCAM, TENM2, NRXN1, UBASH3B, DSCAML1, OBSCN, MYH9, CDH4, CDH6, CDH7, CDH8, CDH10, CDH12, NEGR1, CDH13, STK10, PARVA, CDH18, SDK1, CNTN4, IGSF11, CTNNA2, GRID2, NTN1, D…
GO:0120036	plasma membrane bounded cell projection organization	0.000151	0.0472	1.68	PTPRM, CCDC57, P2RY12, NREP, PTPRO, ZNF423, LPAR3, BLK, PRDM12, MTSS1, ABL1, GRIP1, RFX3, RTTN, SH3GL2, ABLIM2, AHI1, FAM149B1, APP, DNAH5, SEMA5A, DAB1, ABCC4, WWTR1, CCDC88A, ARFGEF1, LAMC2, MYH9, GPRIN3, CDC14A, KIAA1009, TBC1D24, RPGRIP1L, TEKT5, MYLK, IGF1R, SNX10, CDH13, PTEN, KLHL1, VAV3, DYNC2H1, PARVA, STRN, FGD5, PRKG1, CNTN4, NCK2, LRRC16A, C2CD3, NTN1, ATP6V1D, RASGRF1, RB1, ARHGEF4, …

[truncated: 6 more sheets: Table S21, Table S22, Table S23, Table S24, Table S25, Table S26]
